# Supplementary material for: The circular RNA Edis regulates neurodevelopment and innate immunity
Source: PLoS Genet. 2022 Oct 27;18(10):e1010429. doi: 10.1371/journal.pgen.1010429 (PMC9612488; doi:10.1371/journal.pgen.1010429)
Supplement: S1 Table — Shown are the genome coordinates, host genes, names, number of read counts, strand polarity and number of unique read counts for circRNA candidates identified from S2 cells treated with various combinations of 20-HE and a mixture of Escherichia coli and Micrococcus luteus. C1-S2: naïve S2 cells; C2_20E: S2 cells treated with 20-HE only; C3_EML: S2 cells treated with a mixture of Escherichia coli and Micrococcus luteus only; C4_20EML: S2 cells treated with both 20-HE and a mixture of Escherichia coli and Micrococcus luteus. (XLSX) [file pgen.1010429.s020.xlsx]

## Sheet: Cell
Table S1. Candidate circRNAs identified from S2 cells treated with various combinations of 20-hydroxyecdysone and a mixture of Escherichia coli and Micrococcus luteus.
regionID	gene	gene strand	C1_S2 name	circRNA n_reads	circRNA strand	circRNA n_uniq	C2_20E name	circRNA n_reads	circRNA strand	circRNA n_uniq	C3_EML name	circRNA n_reads	circRNA strand	circRNA n_uniq	C4_20EML name	circRNA n_reads	circRNA strand	circRNA n_uniq
chr2L:10058877-10059152	Pen	+					C2_20E_circ_004740	2	-	2
chr2L:10059720-10059850	Pen	+													C4_20EML_circ_002035	2	-	2
chr2L:10201227-10201704	RpL7	+									C3_EML_circ_003381	2	-	2
chr2L:10201436-10201916	RpL7	+	C1_S2_circ_003151	2	+	2
chr2L:10201605-10201746	RpL7	+									C3_EML_circ_002405	2	-	2
chr2L:10201694-10201892	RpL7	+	C1_S2_circ_005888	2	-	2
chr2L:10201773-10201932	RpL7	+	C1_S2_circ_000074	2	-	2
chr2L:10205294-10205679	CG5734	-					C2_20E_circ_006123	2	+	2
chr2L:10221675-10221803	Pros35	+									C3_EML_circ_003961	4	+	2
chr2L:10233480-10234362	eEF1delta	+									C3_EML_circ_001391	2	+	2
chr2L:10245877-10246035	chico	-													C4_20EML_circ_000373	2	+	2
chr2L:10282894-10283034	CG5604	-					C2_20E_circ_002494	2	+	2
chr2L:10283268-10283557	CG5604	-									C3_EML_circ_001555	2	-	2
chr2L:10283338-10283583	CG5604	-					C2_20E_circ_005091	2	+	2
chr2L:10284715-10284863	CG5604	-									C3_EML_circ_005165	2	-	2
chr2L:10286469-10286621	CG5604	-													C4_20EML_circ_001202	2	+	2
chr2L:10287193-10287349	CG5604	-									C3_EML_circ_002375	2	+	2
chr2L:10287990-10288209	CG5604	-					C2_20E_circ_003553	2	-	2
chr2L:10289506-10289770	CG5604	-									C3_EML_circ_005001	2	+	2
chr2L:10304103-10304257	CG5390	-					C2_20E_circ_000501	2	+	2
chr2L:10317093-10317314	CG4972	+													C4_20EML_circ_002755	6	+	2
chr2L:10327073-10327449							C2_20E_circ_002852	2	+	2
chr2L:10337392-10339661			C1_S2_circ_000176	3	-	3
chr2L:10337392-10339729			C1_S2_circ_000506	34	-	19	C2_20E_circ_000427	23	-	18	C3_EML_circ_000553	27	-	18	C4_20EML_circ_000292	6	-	5
chr2L:10339338-10339729							C2_20E_circ_006034	7	-	7	C3_EML_circ_007545	13	-	10
chr2L:10358501-10358648	Cand1	-									C3_EML_circ_003443	2	-	2
chr2L:10381239-10381457															C4_20EML_circ_002307	2	-	2
chr2L:10385232-10385389	cdc2	-					C2_20E_circ_001829	2	+	2
chr2L:10391086-10391464	da	+	C1_S2_circ_004961	2	+	2
chr2L:10409710-10410409			C1_S2_circ_005025	2	+	2	C2_20E_circ_004254	3	+	3	C3_EML_circ_005310	6	+	4	C4_20EML_circ_002792	2	+	2
chr2L:10409756-10409866	RpS27A	+									C3_EML_circ_006015	2	-	2
chr2L:10409812-10410386							C2_20E_circ_002331	2	+	2
chr2L:10409817-10410051	RpS27A	+					C2_20E_circ_001657	5	+	3
chr2L:10412292-10412513			C1_S2_circ_004012	4	-	2
chr2L:10425097-10425262	CG5168	+	C1_S2_circ_001565	2	-	2
chr2L:10427225-10427371	KdelR	+													C4_20EML_circ_002521	2	-	2
chr2L:10427825-10427926	KdelR	+									C3_EML_circ_004974	2	+	2
chr2L:104415-104568	Nhe1	-					C2_20E_circ_005293	2	+	2
chr2L:10460711-10461421	LM408	+					C2_20E_circ_005585	2	-	2
chr2L:10460734-10461017	LM408	+	C1_S2_circ_000098	2	-	2
chr2L:10464621-10465376											C3_EML_circ_005594	3	-	3
chr2L:10484033-10484193	Grip75	+									C3_EML_circ_004087	2	+	2
chr2L:10496628-10498155			C1_S2_circ_000297	4	-	4	C2_20E_circ_000248	3	-	3	C3_EML_circ_000319	4	-	4
chr2L:1061233-1062213	S	-	C1_S2_circ_003947	10	-	9	C2_20E_circ_003344	14	-	13	C3_EML_circ_004187	7	-	5
chr2L:1061865-1062004	S	-	C1_S2_circ_006048	3	+	3
chr2L:10776-11289	l(2)gl	-													C4_20EML_circ_003508	2	+	2
chr2L:10816023-10817144							C2_20E_circ_005343	5	-	5	C3_EML_circ_006673	4	-	3	C4_20EML_circ_003497	2	-	2
chr2L:10816023-10818566			C1_S2_circ_007227	3	-	2
chr2L:10818391-10822246							C2_20E_circ_000434	3	-	2					C4_20EML_circ_000294	2	-	2
chr2L:10822106-10826085							C2_20E_circ_001706	2	-	2
chr2L:10822106-10832096											C3_EML_circ_005901	2	-	2
chr2L:108587-110483											C3_EML_circ_004462	2	+	2
chr2L:108587-110877			C1_S2_circ_004241	2	+	2	C2_20E_circ_003586	3	+	2
chr2L:10966308-10968813							C2_20E_circ_001822	2	+	2
chr2L:10974342-10974687	abo	-									C3_EML_circ_006000	2	+	2
chr2L:11002885-11003072	RpL9	-									C3_EML_circ_002166	2	+	2
chr2L:11003097-11003596			C1_S2_circ_006579	2	+	2
chr2L:11006828-11007046	Nup154	+	C1_S2_circ_000931	2	+	2
chr2L:11007770-11007889	Nup154	+									C3_EML_circ_004604	2	+	2
chr2L:11008662-11009025	Nup154	+					C2_20E_circ_000971	2	-	2
chr2L:11009200-11009360	Nup154	+	C1_S2_circ_002856	2	-	2
chr2L:11035515-11055479							C2_20E_circ_000483	2	-	2
chr2L:110405-110877							C2_20E_circ_001927	6	+	6	C3_EML_circ_002414	3	+	3
chr2L:110419-110818			C1_S2_circ_000198	2	-	2
chr2L:11055322-11055479	Samuel	-	C1_S2_circ_006496	2	-	2	C2_20E_circ_005473	2	-	2
chr2L:11094469-11094889															C4_20EML_circ_001126	2	-	2
chr2L:11095521-11095675	Ge-1	-					C2_20E_circ_000560	2	+	2
chr2L:11099165-11099655	Ge-1	-	C1_S2_circ_000982	4	-	2
chr2L:11108547-11108688	l(2)gd1	+					C2_20E_circ_003137	2	-	2
chr2L:11119491-11119714	CG6230	-					C2_20E_circ_005146	2	+	2
chr2L:11125939-11126117	Nup160	+									C3_EML_circ_005482	2	+	2
chr2L:11135065-11135194	CG4751	+									C3_EML_circ_000282	2	-	2
chr2L:1116440-1117516											C3_EML_circ_004854	3	-	3
chr2L:11264990-11265128	cmet	-									C3_EML_circ_003864	2	-	2
chr2L:11265065-11265245	cmet	-									C3_EML_circ_005044	2	-	2
chr2L:11271089-11271533	CG33695|cana	+	C1_S2_circ_007090	2	+	2
chr2L:112969-113277	Sam-S	+									C3_EML_circ_002536	3	+	3
chr2L:1130839-1130976	CG4552	+	C1_S2_circ_005924	2	-	2
chr2L:113142-113285	Sam-S	+									C3_EML_circ_003027	4	-	2
chr2L:113289-113522			C1_S2_circ_004403	2	-	2
chr2L:113317-113593	Sam-S	+	C1_S2_circ_006543	4	-	2
chr2L:113464-113586	Sam-S	+	C1_S2_circ_000484	2	+	2
chr2L:1145652-1145850	MFS3	+									C3_EML_circ_006497	4	-	4
chr2L:11512064-11512430	CG6509	-	C1_S2_circ_000790	2	+	2
chr2L:1161926-1162082	CG5080	-					C2_20E_circ_003246	2	-	2
chr2L:1167187-1167540	Plap	-									C3_EML_circ_003602	2	+	2
chr2L:117196-117329	CG4822	-													C4_20EML_circ_002425	2	+	2
chr2L:117479-117939	CG4822	-					C2_20E_circ_001401	2	+	2
chr2L:117496-117679	CG4822	-	C1_S2_circ_004831	2	+	2
chr2L:117556-117983							C2_20E_circ_000306	2	+	2
chr2L:117654-117939			C1_S2_circ_004221	4	+	4					C3_EML_circ_004492	5	+	4	C4_20EML_circ_002354	2	+	2
chr2L:117819-120080															C4_20EML_circ_001574	2	-	2
chr2L:117954-118459			C1_S2_circ_001801	3	+	2
chr2L:11798664-11799402	crol	-	C1_S2_circ_002788	5	-	4	C2_20E_circ_001619	15	-	11	C3_EML_circ_002023	3	-	3
chr2L:11798664-11799405	crol	-	C1_S2_circ_003356	3	-	2
chr2L:11798664-11800322			C1_S2_circ_001577	3	-	2	C2_20E_circ_004957	3	-	3
chr2L:118191-118432															C4_20EML_circ_002751	2	-	2
chr2L:118198-118530	CG4822	-					C2_20E_circ_003698	2	-	2
chr2L:118203-118477											C3_EML_circ_000598	5	+	4
chr2L:118484-118853	CG4822	-					C2_20E_circ_002066	3	-	3
chr2L:118930-119554			C1_S2_circ_001075	2	-	2
chr2L:1191402-1192625			C1_S2_circ_006569	2	+	2	C2_20E_circ_005537	2	+	2	C3_EML_circ_006949	3	+	3	C4_20EML_circ_001138	2	+	2
chr2L:12037834-12038153	Tom70	-	C1_S2_circ_006650	2	+	2
chr2L:12037903-12038088	Tom70	-													C4_20EML_circ_002501	2	-	2
chr2L:12039562-12039834	CG6766	-	C1_S2_circ_006540	2	+	2
chr2L:12039567-12039834	CG6766	-									C3_EML_circ_006830	3	+	3
chr2L:12039829-12040016	CG6766	-					C2_20E_circ_002061	4	+	3	C3_EML_circ_006387	2	+	2
chr2L:12051107-12051555	CG14945	+	C1_S2_circ_000910	2	+	2
chr2L:12052932-12053811							C2_20E_circ_002431	2	+	2
chr2L:12053656-12054084	JhI-21	-	C1_S2_circ_003164	2	-	2
chr2L:12053656-12054498							C2_20E_circ_000862	2	-	2	C3_EML_circ_001111	3	-	3
chr2L:12054000-12054447			C1_S2_circ_006039	4	+	2
chr2L:12054302-12055359			C1_S2_circ_006106	3	-	3	C2_20E_circ_005151	3	-	2
chr2L:12055099-12055287	JhI-21	-	C1_S2_circ_003897	4	+	2
chr2L:12056744-12057058	RpL7-like	+									C3_EML_circ_007191	2	+	2
chr2L:12057650-12057840	CG34164	+									C3_EML_circ_003064	4	-	2
chr2L:120594-120732	CG4822	-	C1_S2_circ_003312	2	-	2
chr2L:12099725-12099826	Ced-12	+									C3_EML_circ_006535	2	-	2
chr2L:12100133-12100288	Ced-12	+					C2_20E_circ_005026	2	-	2
chr2L:12100409-12100528	Ced-12	+	C1_S2_circ_002358	4	-	2
chr2L:12105271-12105444	Aats-thr	+					C2_20E_circ_002901	2	-	2
chr2L:12350-12623	l(2)gl	-									C3_EML_circ_007779	4	-	3
chr2L:12389189-12389670	bru-2	+									C3_EML_circ_006809	2	+	2
chr2L:123965-124458	CG3164	-					C2_20E_circ_004502	2	+	2
chr2L:12407184-12407734	vir-1	-									C3_EML_circ_001409	3	-	3
chr2L:12407184-12409623			C1_S2_circ_004546	41	-	25	C2_20E_circ_003840	15	-	13	C3_EML_circ_004826	45	-	32	C4_20EML_circ_002522	12	-	7
chr2L:12407208-12409623			C1_S2_circ_002995	3	-	3	C2_20E_circ_002506	3	-	3	C3_EML_circ_003164	2	-	2
chr2L:12409463-12409608	vir-1	-	C1_S2_circ_005454	2	+	2
chr2L:12425128-12425288	CG6405	+									C3_EML_circ_000665	2	+	2
chr2L:12427134-12427387	CG5446	-									C3_EML_circ_004012	2	-	2
chr2L:12432331-12433709			C1_S2_circ_001662	4	-	2
chr2L:12501906-12502201			C1_S2_circ_004564	4	+	2
chr2L:12516483-12517185	bun	-					C2_20E_circ_001116	4	-	2
chr2L:12536274-12540900	bun	-	C1_S2_circ_001401	2	-	2
chr2L:12691148-12691303	CG5525	-													C4_20EML_circ_003188	2	-	2
chr2L:12691430-12691633											C3_EML_circ_001069	2	+	2
chr2L:12706395-12706595	spict	+	C1_S2_circ_004895	2	-	2
chr2L:12724022-12724340							C2_20E_circ_001632	2	-	2
chr2L:12726457-12726607	MRP	+					C2_20E_circ_003173	2	+	2
chr2L:12745-13790															C4_20EML_circ_000526	2	-	2
chr2L:12993427-12994237	CG12404	-					C2_20E_circ_004671	2	-	2
chr2L:12997461-12997923							C2_20E_circ_004991	3	-	3	C3_EML_circ_006270	2	-	2
chr2L:13009546-13009650	Tor	+									C3_EML_circ_004472	4	+	2
chr2L:13180024-13180257							C2_20E_circ_002329	2	-	2
chr2L:13186562-13187295	CG16974	-									C3_EML_circ_001427	2	+	2
chr2L:13188332-13189017	CG16974	-									C3_EML_circ_004751	2	+	2
chr2L:13189018-13189583	CG16974	-									C3_EML_circ_006619	2	+	2
chr2L:13189201-13189588	CG16974	-													C4_20EML_circ_002361	2	-	2
chr2L:13194959-13195113							C2_20E_circ_004830	2	+	2
chr2L:13208109-13208777			C1_S2_circ_000860	2	+	2					C3_EML_circ_000910	4	+	3
chr2L:13209951-13210062	Pect	+	C1_S2_circ_001233	2	-	2
chr2L:13210004-13210224	Pect	+													C4_20EML_circ_001085	2	-	2
chr2L:132834-133275	Gs1	+													C4_20EML_circ_002763	2	-	2
chr2L:13363837-13363976	Nnp-1	-	C1_S2_circ_004868	2	-	2
chr2L:13372433-13372595	CG9305	-					C2_20E_circ_005600	2	+	2
chr2L:13375613-13375840	CG6565	+					C2_20E_circ_002716	2	-	2
chr2L:13377859-13378105	CG9302	-									C3_EML_circ_007219	2	-	2
chr2L:13379678-13379875	beta'Cop	+									C3_EML_circ_001230	2	-	2
chr2L:13379918-13380514	beta'Cop	+									C3_EML_circ_002544	2	-	2
chr2L:13394296-13394613	RpL24	-					C2_20E_circ_001737	2	-	2
chr2L:13394391-13394736	RpL24	-	C1_S2_circ_006457	2	-	2
chr2L:13394408-13394731	RpL24	-	C1_S2_circ_005294	2	+	2
chr2L:13519-15711	l(2)gl	-	C1_S2_circ_003170	2	-	2
chr2L:13609790-13610578	kuz	+	C1_S2_circ_001719	5	+	4	C2_20E_circ_001459	9	+	5					C4_20EML_circ_000978	3	+	2
chr2L:13630705-13631184	kuz	+	C1_S2_circ_003822	2	+	2	C2_20E_circ_003229	10	+	10	C3_EML_circ_004049	4	+	4	C4_20EML_circ_000418	2	+	2
chr2L:13634018-13636213							C2_20E_circ_001403	3	+	2
chr2L:13637287-13637634	kuz	+	C1_S2_circ_002538	2	+	2	C2_20E_circ_002145	14	+	11	C3_EML_circ_002685	3	+	3	C4_20EML_circ_000265	4	+	4
chr2L:13638312-13638439															C4_20EML_circ_004091	2	-	2
chr2L:13772474-13772830	TM9SF4	+	C1_S2_circ_003270	2	+	2
chr2L:13773183-13773322	TM9SF4	+													C4_20EML_circ_001356	2	+	2
chr2L:13789407-13789554	CG31731	+					C2_20E_circ_000875	2	+	2
chr2L:13789416-13789728	CG31731	+	C1_S2_circ_000966	2	-	2
chr2L:13790096-13790264	CG31731	+	C1_S2_circ_001423	2	-	2
chr2L:13795796-13795945	sec71	+													C4_20EML_circ_003670	2	+	2
chr2L:13816930-13817110	Sos	+	C1_S2_circ_007260	5	+	2
chr2L:13890955-13891532			C1_S2_circ_005801	107	+	52	C2_20E_circ_004883	64	+	39	C3_EML_circ_006156	140	+	55	C4_20EML_circ_003200	21	+	16
chr2L:13891299-13891532	cenG1A	+	C1_S2_circ_000660	11	+	8	C2_20E_circ_000545	8	+	7	C3_EML_circ_000707	13	+	9	C4_20EML_circ_000378	8	+	5
chr2L:13899036-13899331							C2_20E_circ_002495	2	-	2
chr2L:1394191-1394758	lea	-									C3_EML_circ_000463	3	-	2
chr2L:1397061-1397252	lea	-					C2_20E_circ_005299	4	-	2
chr2L:14188863-14189233															C4_20EML_circ_003252	2	-	2
chr2L:14195732-14197867			C1_S2_circ_001785	3	-	2	C2_20E_circ_001510	6	-	3	C3_EML_circ_001874	5	-	3
chr2L:14196926-14197867			C1_S2_circ_002230	2	-	2	C2_20E_circ_001904	7	-	7
chr2L:14285955-14288958	wb	+	C1_S2_circ_004438	3	+	2	C2_20E_circ_003754	2	+	2
chr2L:14343563-14343993	CG33090	+													C4_20EML_circ_002628	2	-	2
chr2L:14419-14530	l(2)gl	-													C4_20EML_circ_000051	2	+	2
chr2L:14601686-14602000							C2_20E_circ_001838	2	-	2
chr2L:14610683-14611916							C2_20E_circ_001371	2	-	2
chr2L:15038069-15038358	l(2)35Bg	-					C2_20E_circ_005467	2	-	2
chr2L:15047760-15047882	ck	-													C4_20EML_circ_000069	2	-	2
chr2L:15064-15291	l(2)gl	-													C4_20EML_circ_003312	2	+	2
chr2L:15065189-15067689			C1_S2_circ_000988	2	-	2	C2_20E_circ_000810	3	-	2
chr2L:15066936-15067689	vig	-					C2_20E_circ_003387	3	-	3
chr2L:15384-15533	l(2)gl	-									C3_EML_circ_003955	2	+	2
chr2L:15503061-15503376	lace	+					C2_20E_circ_000773	2	-	2
chr2L:15503131-15503396															C4_20EML_circ_002880	4	+	2
chr2L:15615-17117							C2_20E_circ_000447	2	-	2
chr2L:15615-17127			C1_S2_circ_007373	2	-	2
chr2L:15648705-15648951	CG4587	-	C1_S2_circ_002984	2	+	2
chr2L:15737627-15737964	CycE	-	C1_S2_circ_001045	4	-	3	C2_20E_circ_000851	2	-	2	C3_EML_circ_001099	4	-	3
chr2L:16248601-16250158	PRL-1	-					C2_20E_circ_000336	3	-	2	C3_EML_circ_000446	2	-	2
chr2L:16278862-16279169	crp	-	C1_S2_circ_004236	5	-	5	C2_20E_circ_003583	13	-	12	C3_EML_circ_003334	14	-	10	C4_20EML_circ_002364	6	-	6
chr2L:16308927-16309162	Syx5	+					C2_20E_circ_001678	6	+	2
chr2L:16311222-16311390	fzy	+									C3_EML_circ_007082	2	-	2
chr2L:16322959-16323517			C1_S2_circ_004461	10	-	10	C2_20E_circ_005871	10	-	8	C3_EML_circ_007354	11	-	7	C4_20EML_circ_003835	7	-	4
chr2L:16342609-16343304	CG42231|chif	-	C1_S2_circ_000730	4	-	2
chr2L:16344690-16345264	chif	-	C1_S2_circ_000016	2	+	2
chr2L:16347011-16347157	chif	-									C3_EML_circ_006773	4	-	2
chr2L:16355177-16355483	CaBP1	-	C1_S2_circ_005572	2	-	2
chr2L:16355518-16355691	CaBP1	-									C3_EML_circ_003897	2	-	2
chr2L:16404615-16404732	CG5888	-													C4_20EML_circ_001398	2	+	2
chr2L:164158-175447			C1_S2_circ_002858	5	+	3					C3_EML_circ_003006	4	+	4
chr2L:16449316-16449486	Idgf2	+					C2_20E_circ_006193	2	-	2
chr2L:16449598-16449747	Idgf2	+													C4_20EML_circ_000249	4	+	2
chr2L:16449807-16450028	Idgf2	+									C3_EML_circ_007765	4	-	2
chr2L:16451524-16451771	Idgf3	+													C4_20EML_circ_001351	2	+	2
chr2L:16452512-16452790	Idgf3	+					C2_20E_circ_003902	2	+	2
chr2L:16452841-16452973	Idgf3	+	C1_S2_circ_004580	4	-	2
chr2L:16503935-16504179											C3_EML_circ_004193	2	-	2
chr2L:16509187-16509320	CG5953	-													C4_20EML_circ_003665	3	+	3
chr2L:16527389-16528005	CG5953	-									C3_EML_circ_000682	2	-	2
chr2L:16527389-16528439	CG5953	-	C1_S2_circ_002263	8	-	4	C2_20E_circ_001936	11	-	10	C3_EML_circ_002423	2	-	2
chr2L:1657894-1658148											C3_EML_circ_007296	2	-	2
chr2L:16621835-16622841	CG42389	+					C2_20E_circ_003162	2	+	2
chr2L:16690901-16692124			C1_S2_circ_007040	2	+	2	C2_20E_circ_005930	5	+	4	C3_EML_circ_007429	7	+	4	C4_20EML_circ_003870	2	+	2
chr2L:16696584-16697643											C3_EML_circ_007234	2	+	2
chr2L:16698138-16698348	grp	+	C1_S2_circ_006058	13	+	9	C2_20E_circ_005108	12	+	10	C3_EML_circ_006414	5	+	5	C4_20EML_circ_003346	5	+	4
chr2L:1670143-1690755			C1_S2_circ_001392	2	+	2					C3_EML_circ_001449	3	+	2
chr2L:16735360-16735498	glu	-	C1_S2_circ_002278	2	-	2
chr2L:16743506-16745107			C1_S2_circ_002747	4	+	3
chr2L:16749055-16750490	CG17912	+	C1_S2_circ_002018	24	+	19	C2_20E_circ_001721	12	+	10	C3_EML_circ_002150	9	+	9	C4_20EML_circ_001112	3	+	2
chr2L:1677621-1677766											C3_EML_circ_007186	2	+	2
chr2L:16820111-16820930							C2_20E_circ_001173	2	+	2
chr2L:16831211-16831360	CG31739	+					C2_20E_circ_006290	2	+	2
chr2L:16835464-16835674	CG13283	-					C2_20E_circ_004726	2	+	2
chr2L:1690116-1690755	chinmo	+	C1_S2_circ_005356	15	+	13	C2_20E_circ_004532	3	+	3	C3_EML_circ_005656	15	+	14	C4_20EML_circ_002974	9	+	6
chr2L:16910714-16910866	tweek	+									C3_EML_circ_002370	2	-	2
chr2L:16912662-16912888	tweek	+													C4_20EML_circ_003487	2	-	2
chr2L:1694223-1695874	chinmo	+									C3_EML_circ_006670	3	+	3
chr2L:1706050-1706206	cpb	+	C1_S2_circ_002520	4	+	2
chr2L:1706231-1706501	cpb	+					C2_20E_circ_002119	2	-	2
chr2L:1707563-1713108			C1_S2_circ_003349	36	-	22	C2_20E_circ_002821	22	-	16	C3_EML_circ_003549	35	-	24	C4_20EML_circ_001871	12	-	9
chr2L:1707920-1708188							C2_20E_circ_003549	2	+	2
chr2L:1708599-1708948															C4_20EML_circ_002368	2	+	2
chr2L:1709877-1710103											C3_EML_circ_005517	4	-	2
chr2L:1709877-1710256			C1_S2_circ_005087	6	-	5					C3_EML_circ_005378	5	-	2
chr2L:1711927-1713108											C3_EML_circ_005149	2	-	2
chr2L:1717597-1718491			C1_S2_circ_002829	3	-	3
chr2L:1717597-1718903											C3_EML_circ_003207	3	-	3
chr2L:1729956-1730099	CG31937	+					C2_20E_circ_005034	2	-	2
chr2L:17374230-17374748	Lrch	-					C2_20E_circ_005560	2	-	2
chr2L:17394429-17402485			C1_S2_circ_003062	3	+	3
chr2L:1741659-1742260	CG17646	+	C1_S2_circ_007114	11	+	11	C2_20E_circ_005999	8	+	8	C3_EML_circ_007491	7	+	6	C4_20EML_circ_003898	2	+	2
chr2L:1741659-1743779			C1_S2_circ_001708	4	+	4	C2_20E_circ_005488	6	+	4	C3_EML_circ_006886	4	+	4
chr2L:1741659-1746029			C1_S2_circ_001663	5	+	2	C2_20E_circ_001406	13	+	12	C3_EML_circ_001741	6	+	5	C4_20EML_circ_000944	3	+	2
chr2L:1741659-1747860							C2_20E_circ_001623	9	+	7	C3_EML_circ_002028	2	+	2
chr2L:1741659-1748874			C1_S2_circ_004122	9	+	7	C2_20E_circ_003480	11	+	8	C3_EML_circ_004378	3	+	2	C4_20EML_circ_002290	2	+	2
chr2L:1743344-1747860							C2_20E_circ_000994	2	+	2
chr2L:1744922-1746029			C1_S2_circ_006068	3	+	2					C3_EML_circ_006427	2	+	2
chr2L:17476699-17476849	Aac11	-					C2_20E_circ_000988	2	+	2
chr2L:1747691-1748874			C1_S2_circ_001254	2	+	2	C2_20E_circ_001041	2	+	2	C3_EML_circ_000132	2	+	2
chr2L:17482358-17482860	CG6453	-									C3_EML_circ_005315	2	-	2
chr2L:17482642-17482772	CG6453	-													C4_20EML_circ_003257	6	-	2
chr2L:17516546-17520614			C1_S2_circ_005330	2	+	2
chr2L:18132222-18132521	kel	-									C3_EML_circ_004125	3	+	2
chr2L:18139257-18139417	Socs36E	-					C2_20E_circ_003838	4	+	2
chr2L:18139542-18139811	Socs36E	-									C3_EML_circ_005028	2	+	2
chr2L:18139581-18139742	Socs36E	-													C4_20EML_circ_003601	2	+	2
chr2L:18140442-18141250	Socs36E	-	C1_S2_circ_002238	4	-	4
chr2L:18140448-18140616	Socs36E	-					C2_20E_circ_001179	2	-	2
chr2L:18142007-18142230	Socs36E	-	C1_S2_circ_004966	2	-	2
chr2L:18156854-18157103	CG5783	+									C3_EML_circ_004976	2	+	2
chr2L:184942-185075	spen	+	C1_S2_circ_003234	2	+	2
chr2L:18536813-18539673							C2_20E_circ_006165	2	-	2
chr2L:18538029-18540768			C1_S2_circ_001965	5	-	4	C2_20E_circ_001688	2	-	2
chr2L:18540628-18543715			C1_S2_circ_007443	3	-	3	C2_20E_circ_006286	2	-	2	C3_EML_circ_007820	8	-	6
chr2L:18541184-18543715			C1_S2_circ_003278	2	-	2
chr2L:18600587-18601020	CG10413	-													C4_20EML_circ_004060	4	-	3
chr2L:18600852-18600993	CG10413	-									C3_EML_circ_000995	2	-	2
chr2L:18652458-18652618	Cyp310a1	-					C2_20E_circ_001945	2	-	2
chr2L:18652920-18653096			C1_S2_circ_001055	2	+	2
chr2L:18676008-18676172	Mst36Fa	-	C1_S2_circ_007204	2	-	2	C2_20E_circ_006282	2	-	2
chr2L:18679007-18679161	CG31751	+									C3_EML_circ_004873	2	+	2
chr2L:18695810-18696025	CG10338	+	C1_S2_circ_002305	2	+	2
chr2L:187588-187929	spen	+	C1_S2_circ_003778	2	+	2
chr2L:18825567-18826227			C1_S2_circ_005678	2	+	2
chr2L:18828093-18828220	CG17322	+													C4_20EML_circ_001525	2	-	2
chr2L:18833185-18833537	ScpX	+					C2_20E_circ_002023	2	-	2
chr2L:18836212-18836355	CG10600	-	C1_S2_circ_006012	2	+	2
chr2L:18836721-18836861	CG10600	-	C1_S2_circ_003925	2	-	2
chr2L:18919924-18920616							C2_20E_circ_005943	2	-	2
chr2L:19006720-19006919	CG31793	+	C1_S2_circ_003114	2	-	2
chr2L:19008338-19009019											C3_EML_circ_004475	2	-	2
chr2L:19008953-19009128	RpL30	-					C2_20E_circ_003751	2	+	2
chr2L:19039076-19040939	mib2	+	C1_S2_circ_006944	2	-	2
chr2L:19042239-19043284	Catsup	+									C3_EML_circ_000934	2	-	2
chr2L:19042636-19042789	Catsup	+	C1_S2_circ_004402	2	+	2
chr2L:19042906-19043081	Catsup	+	C1_S2_circ_005127	2	+	2
chr2L:19042948-19043122	Catsup	+					C2_20E_circ_003440	4	-	2
chr2L:190600-190754	spen	+									C3_EML_circ_002599	2	+	2
chr2L:1909668-1910149	CG7337	+	C1_S2_circ_002926	10	+	9	C2_20E_circ_002434	10	+	7	C3_EML_circ_003086	10	+	8	C4_20EML_circ_001642	2	+	2
chr2L:1909668-1932147											C3_EML_circ_000411	2	+	2
chr2L:19122408-19123264							C2_20E_circ_000716	2	+	2
chr2L:19122476-19122789	l(2)37Cc	-									C3_EML_circ_000517	2	+	2
chr2L:19125005-19125188	l(2)37Cb	-													C4_20EML_circ_002724	2	+	2
chr2L:19130084-19130244	Aats-asn	-					C2_20E_circ_004112	2	-	2
chr2L:19130196-19130457	Aats-asn	-									C3_EML_circ_001726	2	+	2
chr2L:19130618-19131366	Aats-asn	-									C3_EML_circ_007058	4	-	2
chr2L:19143634-19145844											C3_EML_circ_000038	2	+	2
chr2L:19145793-19166358											C3_EML_circ_006357	4	+	2
chr2L:19166084-19166358	brat	+									C3_EML_circ_005595	3	+	2
chr2L:19166084-19171251	brat	+									C3_EML_circ_004785	2	+	2
chr2L:19169263-19169444	brat	+					C2_20E_circ_001006	2	-	2
chr2L:19392416-19392564	CG17544	-					C2_20E_circ_001473	2	+	2
chr2L:19403998-19404682	Pax	-					C2_20E_circ_003924	5	-	5
chr2L:19409403-19410643			C1_S2_circ_000454	7	-	7	C2_20E_circ_000385	32	-	22	C3_EML_circ_000499	9	-	9	C4_20EML_circ_000259	2	-	2
chr2L:19428743-19428914	CG16771	+									C3_EML_circ_005909	3	-	3
chr2L:19443183-19443522	Hs2st	-	C1_S2_circ_000480	6	+	2
chr2L:19447621-19447769	Top2	-					C2_20E_circ_004265	2	-	2
chr2L:19448532-19448676	Top2	-	C1_S2_circ_001217	2	-	2
chr2L:19449302-19449540	Top2	-	C1_S2_circ_001796	2	+	2
chr2L:19456408-19456568	CG10026	+													C4_20EML_circ_003886	2	+	2
chr2L:19505718-19505939	CG10188	-													C4_20EML_circ_000733	2	+	2
chr2L:19568145-19568301	spi	-	C1_S2_circ_002848	2	+	2
chr2L:19568298-19568439	spi	-	C1_S2_circ_004270	2	+	2
chr2L:19568671-19568812	spi	-	C1_S2_circ_003086	2	+	2	C2_20E_circ_002589	4	+	2
chr2L:19644267-19644635			C1_S2_circ_006143	2	+	2	C2_20E_circ_004002	4	+	4	C3_EML_circ_005016	6	+	6	C4_20EML_circ_002632	3	+	2
chr2L:19691017-19702034			C1_S2_circ_001800	25	+	17	C2_20E_circ_004448	18	+	13	C3_EML_circ_005547	15	+	11
chr2L:19691017-19717454			C1_S2_circ_004960	2	+	2					C3_EML_circ_005228	3	+	3
chr2L:19691017-19719999			C1_S2_circ_007332	3	+	3
chr2L:19701223-19702034			C1_S2_circ_001235	6	+	6	C2_20E_circ_001020	10	+	9	C3_EML_circ_007858	6	+	4
chr2L:19701223-19717454							C2_20E_circ_001322	3	+	3	C3_EML_circ_000793	2	+	2
chr2L:19714888-19715953											C3_EML_circ_006511	2	+	2	C4_20EML_circ_003399	3	+	3
chr2L:19715834-19717209			C1_S2_circ_002697	2	+	2
chr2L:19719702-19719999	Lar	+	C1_S2_circ_007467	7	+	6	C2_20E_circ_006305	9	+	8	C3_EML_circ_007839	6	+	6
chr2L:19743220-19745788	CG10631	-									C3_EML_circ_000005	2	-	2
chr2L:197790-198120	spen	+									C3_EML_circ_007565	2	-	2
chr2L:1979909-1980427	CG15356	-	C1_S2_circ_004852	3	-	3	C2_20E_circ_004098	3	-	2
chr2L:1980252-1980427	CG15356	-	C1_S2_circ_005117	3	-	3	C2_20E_circ_000735	2	-	2	C3_EML_circ_005406	2	-	2
chr2L:19886943-19887320	sick	+	C1_S2_circ_000831	2	+	2
chr2L:1988715-1988846	Npc2a	+									C3_EML_circ_002668	4	-	2
chr2L:19925382-19926512											C3_EML_circ_007034	2	+	2
chr2L:1998231-2002313											C3_EML_circ_004493	3	-	3
chr2L:2000933-2002920			C1_S2_circ_006999	5	-	3	C2_20E_circ_005889	2	-	2	C3_EML_circ_007379	2	-	2
chr2L:2002172-2002920			C1_S2_circ_004886	2	-	2	C2_20E_circ_004125	5	-	5	C3_EML_circ_005146	2	-	2
chr2L:20069047-20069514	bwa	+					C2_20E_circ_000018	2	+	2
chr2L:20072353-20072646	bwa	+					C2_20E_circ_000429	6	+	5	C3_EML_circ_000556	6	+	4	C4_20EML_circ_001021	4	+	4
chr2L:20334080-20336549			C1_S2_circ_003040	3	+	2
chr2L:20334620-20336549															C4_20EML_circ_001404	2	+	2
chr2L:20348622-20349036	La	-	C1_S2_circ_003881	4	-	2
chr2L:20360012-20360812	rtGEF	+					C2_20E_circ_002695	3	+	3
chr2L:20364296-20364695	rtGEF	+					C2_20E_circ_003260	3	+	3
chr2L:20420318-20420834			C1_S2_circ_005018	2	+	2
chr2L:20420318-20421117			C1_S2_circ_003314	2	+	2	C2_20E_circ_002786	7	+	6	C3_EML_circ_003502	2	+	2
chr2L:20431923-20432729	CG31688	+	C1_S2_circ_006666	528	+	116	C2_20E_circ_002270	328	+	86	C3_EML_circ_007066	595	+	117	C4_20EML_circ_003682	78	+	44
chr2L:20431923-20441246											C3_EML_circ_003890	3	+	3
chr2L:20441056-20441246							C2_20E_circ_000619	3	+	2					C4_20EML_circ_000434	3	+	2
chr2L:2061809-2067160			C1_S2_circ_007141	2	-	2
chr2L:20651789-20652016	bru	-									C3_EML_circ_002336	2	-	2
chr2L:20652016-20652315	bru	-	C1_S2_circ_000854	2	+	2									C4_20EML_circ_000489	2	+	2
chr2L:20652162-20652322	bru	-					C2_20E_circ_002708	2	+	2
chr2L:2065610-2067160			C1_S2_circ_000005	9	-	8	C2_20E_circ_000004	10	-	10	C3_EML_circ_000006	7	-	7
chr2L:20656720-20657179											C3_EML_circ_000839	2	-	2
chr2L:20659612-20659820	CG31678	-													C4_20EML_circ_003991	4	+	3
chr2L:20661989-20663929	CG31678	-									C3_EML_circ_000655	2	-	2
chr2L:20662725-20662865	CG31678	-	C1_S2_circ_006905	2	-	2
chr2L:20662725-20662975	CG31678	-					C2_20E_circ_006249	2	-	2
chr2L:20663445-20663786	CG31678	-					C2_20E_circ_004025	2	-	2
chr2L:2066519-2067160	dpr3	-					C2_20E_circ_004013	2	-	2
chr2L:20730855-20731008	CG9318	-	C1_S2_circ_007068	2	-	2	C2_20E_circ_005963	2	-	2
chr2L:20730918-20732490											C3_EML_circ_002015	2	-	2
chr2L:20730929-20731236	CG9318	-									C3_EML_circ_005299	2	+	2
chr2L:20731086-20731288	CG9318	-									C3_EML_circ_006646	2	+	2
chr2L:20731314-20732532	CG9318	-					C2_20E_circ_001158	2	+	2
chr2L:20731843-20732051	CG9318	-													C4_20EML_circ_002028	4	+	2
chr2L:20732188-20732359	CG9318	-													C4_20EML_circ_002513	4	+	2
chr2L:20732193-20732376	CG9318	-	C1_S2_circ_002110	2	+	2
chr2L:20738297-20738568	Fs(2)Ket	+	C1_S2_circ_005839	2	-	2
chr2L:20748903-20749080	Fs(2)Ket	+	C1_S2_circ_005537	2	+	2
chr2L:20750522-20750652	Fs(2)Ket	+													C4_20EML_circ_000521	2	-	2
chr2L:20754061-20754181	ns4	+	C1_S2_circ_006157	2	-	2
chr2L:20760524-20760841	dia	+	C1_S2_circ_005507	11	+	8	C2_20E_circ_002726	7	+	7	C3_EML_circ_005817	15	+	9	C4_20EML_circ_003062	2	+	2
chr2L:20787954-20788100	Pomp	+	C1_S2_circ_003293	2	-	2
chr2L:20876911-20877677							C2_20E_circ_005827	5	-	5	C3_EML_circ_007300	7	-	6
chr2L:20876911-20882464			C1_S2_circ_006315	5	-	4
chr2L:20881986-20882464			C1_S2_circ_000395	61	-	33	C2_20E_circ_000334	48	-	27	C3_EML_circ_000442	42	-	25	C4_20EML_circ_000225	17	-	11
chr2L:20903015-20903559	CG43739|sky	-	C1_S2_circ_007163	7	-	6	C2_20E_circ_006042	20	-	16	C3_EML_circ_007553	4	-	4
chr2L:20930824-20931007	CG9270	-					C2_20E_circ_005208	2	+	2
chr2L:21099632-21099798	CG12050	-	C1_S2_circ_004286	2	+	2
chr2L:21137761-21138188	Dap160	-	C1_S2_circ_000237	2	+	2
chr2L:21145655-21146320	del	-					C2_20E_circ_000703	2	+	2
chr2L:21159006-21160545	CG9248	+					C2_20E_circ_002859	2	+	2
chr2L:21159390-21159576	CG9248	+									C3_EML_circ_004906	2	+	2
chr2L:21164607-21164839															C4_20EML_circ_001872	4	-	2
chr2L:21167084-21167266	CG43345|CG43346	-									C3_EML_circ_003698	4	-	2
chr2L:21170546-21171418	Acon	+					C2_20E_circ_003683	2	-	2
chr2L:21171235-21171418	Acon	+													C4_20EML_circ_003391	3	-	3
chr2L:21213916-21214647	CG8678	-	C1_S2_circ_001554	31	-	25	C2_20E_circ_001303	13	-	7	C3_EML_circ_001624	17	-	16	C4_20EML_circ_000877	4	-	3
chr2L:21253554-21256046	Hr39	+					C2_20E_circ_000646	2	+	2
chr2L:21273323-21274429			C1_S2_circ_001845	2	+	2	C2_20E_circ_002330	4	+	2	C3_EML_circ_002932	8	+	6
chr2L:21273323-21275806			C1_S2_circ_005414	4	+	4	C2_20E_circ_004583	3	+	3	C3_EML_circ_005727	3	+	3
chr2L:21275378-21275806	CG8671	+					C2_20E_circ_002750	2	+	2	C3_EML_circ_003462	2	+	2
chr2L:2127808-2127917	CG4259	-	C1_S2_circ_000332	2	-	2
chr2L:21281131-21281337	CG8671	+													C4_20EML_circ_002850	4	+	2
chr2L:2128447-2128809	CG4259	-					C2_20E_circ_003491	2	-	2
chr2L:21297694-21301527			C1_S2_circ_002237	3	-	2					C3_EML_circ_002233	2	-	2
chr2L:21311752-21312208	crc	+	C1_S2_circ_000087	21	+	13	C2_20E_circ_000069	26	+	18	C3_EML_circ_000102	12	+	9	C4_20EML_circ_000060	9	+	6
chr2L:21318318-21318580			C1_S2_circ_007217	3	-	2
chr2L:21318507-21319058	crc	+									C3_EML_circ_005451	4	-	2
chr2L:21319177-21319431	crc	+	C1_S2_circ_004751	2	-	2
chr2L:2135820-2136023	GlyP	+	C1_S2_circ_007418	2	-	2
chr2L:2136029-2136200	GlyP	+									C3_EML_circ_007822	4	-	2	C4_20EML_circ_003422	2	-	2
chr2L:2140917-2141479	tho2	-					C2_20E_circ_002344	2	-	2
chr2L:214288-214482	kis	-	C1_S2_circ_002235	2	+	2
chr2L:2144456-2144625	tho2	-									C3_EML_circ_000275	2	-	2
chr2L:2150176-2150392											C3_EML_circ_007740	2	+	2
chr2L:21615102-21615676	CG2201	-					C2_20E_circ_001038	2	-	2
chr2L:21616181-21616573	CG2201	-	C1_S2_circ_002347	5	-	4	C2_20E_circ_001989	16	-	9	C3_EML_circ_002489	9	-	5	C4_20EML_circ_001301	8	-	6
chr2L:21616181-21618110	CG2201	-													C4_20EML_circ_000797	2	-	2
chr2L:21617279-21618110			C1_S2_circ_001074	4	-	3					C3_EML_circ_006885	2	-	2
chr2L:21627638-21628113	Df31	-	C1_S2_circ_004202	2	-	2
chr2L:21627841-21628105	Df31	-	C1_S2_circ_003211	2	-	2
chr2L:21643169-21644219							C2_20E_circ_006240	2	+	2
chr2L:21661347-21661636			C1_S2_circ_004668	2	+	2
chr2L:21678317-21678562	Ef2b	-					C2_20E_circ_000977	3	-	2
chr2L:21678385-21679000	Ef2b	-					C2_20E_circ_001169	4	-	2
chr2L:21678395-21678713	Ef2b	-													C4_20EML_circ_003806	4	+	4
chr2L:21678545-21678727	Ef2b	-									C3_EML_circ_007075	2	-	2
chr2L:21678601-21678762	Ef2b	-	C1_S2_circ_004577	2	+	2
chr2L:21678658-21678820	Ef2b	-					C2_20E_circ_003557	4	-	2
chr2L:21678961-21679093	Ef2b	-	C1_S2_circ_003529	2	-	2
chr2L:21678974-21679120	Ef2b	-									C3_EML_circ_004019	2	-	2
chr2L:21679069-21679339	Ef2b	-	C1_S2_circ_002466	2	+	2
chr2L:21679112-21679393	Ef2b	-	C1_S2_circ_002432	3	-	3	C2_20E_circ_002071	3	-	3					C4_20EML_circ_001358	5	-	5
chr2L:21679172-21679393	Ef2b	-													C4_20EML_circ_003179	3	-	2
chr2L:21679220-21679348	Ef2b	-													C4_20EML_circ_002622	2	+	2
chr2L:21679234-21679564	Ef2b	-									C3_EML_circ_003934	2	+	2
chr2L:21679281-21679591			C1_S2_circ_004346	2	-	2
chr2L:21679293-21679523							C2_20E_circ_003313	2	+	2
chr2L:21679293-21679777	Ef2b	-									C3_EML_circ_001531	3	+	3
chr2L:21679335-21679664	Ef2b	-									C3_EML_circ_003182	2	+	2
chr2L:21679535-21679664	Ef2b	-													C4_20EML_circ_000550	2	+	2
chr2L:21679742-21680003	Ef2b	-					C2_20E_circ_000003	4	+	2
chr2L:21679765-21680044	Ef2b	-	C1_S2_circ_003916	2	-	2
chr2L:21679773-21679917	Ef2b	-									C3_EML_circ_003668	2	+	2
chr2L:21679773-21679987	Ef2b	-													C4_20EML_circ_002870	2	+	2
chr2L:21679781-21680031	Ef2b	-	C1_S2_circ_006911	2	-	2
chr2L:21679789-21679943	Ef2b	-					C2_20E_circ_001587	2	+	2
chr2L:21679816-21680031	Ef2b	-					C2_20E_circ_005391	2	-	2
chr2L:21679923-21680130	Ef2b	-									C3_EML_circ_000778	2	+	2
chr2L:21680078-21680918			C1_S2_circ_005124	9	+	8	C2_20E_circ_005975	4	+	3	C3_EML_circ_007468	6	+	3
chr2L:21680089-21680836			C1_S2_circ_001606	2	+	2					C3_EML_circ_006871	3	+	2
chr2L:21680773-21681087	Ef2b	-									C3_EML_circ_000635	2	-	2
chr2L:21680960-21681100	Ef2b	-	C1_S2_circ_000772	2	+	2
chr2L:21681171-21681372	Ef2b	-									C3_EML_circ_000723	2	-	2
chr2L:21681188-21681474							C2_20E_circ_005219	2	+	2
chr2L:21681401-21681552	Ef2b	-	C1_S2_circ_000055	2	+	2
chr2L:21701957-21702146							C2_20E_circ_000130	2	-	2
chr2L:2170768-2171198							C2_20E_circ_000038	3	-	3
chr2L:21710563-21711410			C1_S2_circ_005475	4	+	4	C2_20E_circ_004631	4	+	2	C3_EML_circ_005788	7	+	6
chr2L:21716324-21717672	CG31619	+	C1_S2_circ_005647	7	+	5	C2_20E_circ_004753	8	+	7	C3_EML_circ_005977	5	+	5
chr2L:21716324-21719643			C1_S2_circ_002875	2	+	2	C2_20E_circ_002397	3	+	2
chr2L:21719513-21725445			C1_S2_circ_004919	4	+	4
chr2L:21725067-21727573			C1_S2_circ_002841	9	+	8	C2_20E_circ_003465	7	+	5	C3_EML_circ_002994	4	+	4
chr2L:21727005-21727573	CG31619	+	C1_S2_circ_003230	269	+	74	C2_20E_circ_002725	210	+	63	C3_EML_circ_003421	253	+	78	C4_20EML_circ_001812	74	+	34
chr2L:21727005-21727600	CG31619	+	C1_S2_circ_000028	5	+	5					C3_EML_circ_000036	5	+	4
chr2L:21727005-21728235			C1_S2_circ_003570	6	+	4	C2_20E_circ_003001	10	+	8	C3_EML_circ_003779	6	+	6	C4_20EML_circ_001992	3	+	2
chr2L:21728256-21728530	CG31619	+					C2_20E_circ_000455	2	+	2
chr2L:21741383-21741579	step	-	C1_S2_circ_005925	2	+	2
chr2L:21758920-21759078	CG1416	+	C1_S2_circ_007446	2	+	2
chr2L:217604-217745	kis	-					C2_20E_circ_000998	2	-	2
chr2L:217615-217819	kis	-													C4_20EML_circ_001209	2	-	2
chr2L:217695-217858	kis	-													C4_20EML_circ_003732	2	-	2
chr2L:218120-218251	kis	-					C2_20E_circ_002551	2	+	2
chr2L:22124138-22124995			C1_S2_circ_006659	2	-	2
chr2L:22139996-22146996															C4_20EML_circ_002397	2	+	2
chr2L:22141920-22142140	CG42748	+									C3_EML_circ_002211	2	+	2
chr2L:22179486-22179789			C1_S2_circ_006894	3	+	2	C2_20E_circ_005803	9	+	6
chr2L:22240614-22240741	CG3262	+									C3_EML_circ_004085	2	-	2
chr2L:22247202-22247375	RpL21	-													C4_20EML_circ_002298	3	-	2
chr2L:22247258-22247582	RpL21	-					C2_20E_circ_002894	2	+	2
chr2L:22247435-22247576	RpL21	-					C2_20E_circ_004122	4	-	4
chr2L:22247441-22247558	RpL21	-					C2_20E_circ_005482	2	-	2
chr2L:22247449-22247666	RpL21	-									C3_EML_circ_005235	2	+	2
chr2L:22247468-22247635	RpL21	-									C3_EML_circ_006898	2	-	2
chr2L:22257652-22258360							C2_20E_circ_004594	2	+	2
chr2L:2233473-2233609	gho	-					C2_20E_circ_002539	2	+	2
chr2L:2233542-2233923	gho	-									C3_EML_circ_000740	2	+	2
chr2L:2235112-2235301	gho	-									C3_EML_circ_006079	2	+	2
chr2L:2235184-2235335	gho	-					C2_20E_circ_001392	2	-	2
chr2L:22363429-22364294	CG17018	+	C1_S2_circ_003458	5	+	3	C2_20E_circ_004973	6	+	6	C3_EML_circ_003661	5	+	3	C4_20EML_circ_001930	2	+	2
chr2L:22363547-22363714	CG17018	+									C3_EML_circ_005184	2	-	2
chr2L:22364097-22364279	CG17018	+													C4_20EML_circ_004108	2	+	2
chr2L:22366350-22366552	CG17018	+													C4_20EML_circ_000722	4	-	2
chr2L:22427579-22427789	RpL5	-									C3_EML_circ_002043	6	-	6	C4_20EML_circ_001061	3	-	3
chr2L:22428348-22429083	RpL5	-	C1_S2_circ_007327	3	-	3	C2_20E_circ_006174	3	-	3	C3_EML_circ_007698	3	-	2
chr2L:22428348-22429110	RpL5	-	C1_S2_circ_001872	3	-	3	C2_20E_circ_001581	2	-	2	C3_EML_circ_001975	15	-	12	C4_20EML_circ_001035	2	-	2
chr2L:22428400-22428537	RpL5	-					C2_20E_circ_005899	2	+	2
chr2L:22428425-22428533	RpL5	-									C3_EML_circ_007247	2	+	2
chr2L:22428425-22428595	RpL5	-									C3_EML_circ_003939	3	+	3
chr2L:22428512-22428720	RpL5	-					C2_20E_circ_005341	5	+	4
chr2L:22428590-22428756	RpL5	-	C1_S2_circ_002485	2	+	2
chr2L:22428590-22428768	RpL5	-	C1_S2_circ_003010	8	+	5	C2_20E_circ_002528	3	+	3	C3_EML_circ_003186	2	+	2
chr2L:22428596-22428771	RpL5	-									C3_EML_circ_001930	2	+	2
chr2L:22428596-22428775	RpL5	-					C2_20E_circ_002419	3	+	3
chr2L:22428599-22428749	RpL5	-	C1_S2_circ_006291	2	-	2	C2_20E_circ_005323	4	-	4	C3_EML_circ_004664	2	-	2
chr2L:22428718-22428996	RpL5	-									C3_EML_circ_000434	2	-	2
chr2L:22428930-22429098	RpL5	-													C4_20EML_circ_000384	2	-	2
chr2L:22428957-22429094	RpL5	-									C3_EML_circ_007267	2	-	2	C4_20EML_circ_002329	3	-	3
chr2L:22428957-22429098	RpL5	-													C4_20EML_circ_001417	4	-	2
chr2L:22428970-22429071	RpL5	-					C2_20E_circ_004177	2	-	2	C3_EML_circ_005212	2	-	2	C4_20EML_circ_002749	5	-	4
chr2L:22428977-22429077	RpL5	-	C1_S2_circ_006959	3	+	2	C2_20E_circ_005861	5	+	4	C3_EML_circ_007338	6	+	4	C4_20EML_circ_003830	2	+	2
chr2L:227371-228281	kis	-									C3_EML_circ_003475	4	-	3
chr2L:22741701-22742105	CG17715	+	C1_S2_circ_006986	62	+	36	C2_20E_circ_005881	33	+	21	C3_EML_circ_007369	54	+	30	C4_20EML_circ_003845	20	+	15
chr2L:22741701-22742364			C1_S2_circ_001892	95	+	41	C2_20E_circ_001597	63	+	35	C3_EML_circ_001996	92	+	37	C4_20EML_circ_001045	8	+	6
chr2L:22741701-22742502			C1_S2_circ_001976	191	+	69	C2_20E_circ_001695	114	+	41	C3_EML_circ_002103	173	+	59	C4_20EML_circ_001089	30	+	20
chr2L:228132-229382											C3_EML_circ_002410	2	-	2
chr2L:22820169-22820497	lt	+	C1_S2_circ_000245	5	+	4	C2_20E_circ_000208	6	+	4	C3_EML_circ_000269	6	+	5	C4_20EML_circ_000137	5	+	5
chr2L:22820169-22820635	lt	+	C1_S2_circ_001169	12	+	8	C2_20E_circ_000958	4	+	4	C3_EML_circ_001231	4	+	3	C4_20EML_circ_000672	3	+	3
chr2L:229172-231034											C3_EML_circ_000887	2	-	2
chr2L:231947-232379			C1_S2_circ_004760	2	-	2					C3_EML_circ_001636	3	-	3	C4_20EML_circ_002650	3	-	3
chr2L:233996-234434							C2_20E_circ_004359	2	-	2
chr2L:234751-234868	kis	-									C3_EML_circ_003212	2	+	2
chr2L:2360455-2361585			C1_S2_circ_003953	2	-	2
chr2L:236060-236202	kis	-									C3_EML_circ_000701	2	+	2
chr2L:2704925-2712136			C1_S2_circ_003809	6	+	6	C2_20E_circ_003210	27	+	21					C4_20EML_circ_002127	2	+	2
chr2L:2710498-2712136	CG31690	+					C2_20E_circ_003631	15	+	11
chr2L:2711116-2711384	CG31690	+					C2_20E_circ_005857	2	-	2
chr2L:2750979-2751427							C2_20E_circ_004487	2	+	2
chr2L:2856391-2856537	RpS21	+													C4_20EML_circ_002768	2	+	2
chr2L:2864968-2865577	CG2991	+	C1_S2_circ_003156	69	+	33	C2_20E_circ_002656	56	+	34	C3_EML_circ_004331	49	+	33	C4_20EML_circ_001777	22	+	16
chr2L:2864968-2867230							C2_20E_circ_000636	10	+	9	C3_EML_circ_000814	4	+	2
chr2L:2864968-2867441			C1_S2_circ_006593	4	+	3	C2_20E_circ_005551	7	+	4	C3_EML_circ_006978	4	+	2
chr2L:2864968-2867616			C1_S2_circ_000031	46	+	23	C2_20E_circ_000028	32	+	21	C3_EML_circ_000041	44	+	25	C4_20EML_circ_000017	4	+	2
chr2L:2866554-2866666	CG2991	+									C3_EML_circ_006723	2	+	2
chr2L:2870688-2871688	CG31694	-	C1_S2_circ_006136	3	-	2	C2_20E_circ_005178	4	-	4
chr2L:2875435-2875595	CG8814	+									C3_EML_circ_007593	2	+	2
chr2L:2882054-2882511	NTPase	-	C1_S2_circ_000574	2	-	2
chr2L:294321-294532			C1_S2_circ_001474	2	-	2
chr2L:299032-299918	Pi3K21B	+	C1_S2_circ_005810	9	+	8	C2_20E_circ_004894	6	+	5	C3_EML_circ_006164	7	+	7
chr2L:299184-299625	Pi3K21B	+	C1_S2_circ_001531	2	-	2
chr2L:3017257-3017848	CG17224	-	C1_S2_circ_002542	2	+	2
chr2L:3021786-3022079	alpha4GT1	-													C4_20EML_circ_001444	2	-	2
chr2L:3021805-3022095	alpha4GT1	-													C4_20EML_circ_000745	4	+	2
chr2L:3060251-3060400	CG3523	+					C2_20E_circ_005357	2	+	2
chr2L:3061017-3061311	CG3523	+					C2_20E_circ_005834	2	+	2
chr2L:3062549-3062956	CG3523	+					C2_20E_circ_003056	2	-	2
chr2L:3063039-3063224	CG3523	+					C2_20E_circ_003958	2	+	2
chr2L:3063087-3064185	CG3523	+					C2_20E_circ_004497	2	-	2
chr2L:3063162-3063488	CG3523	+	C1_S2_circ_000990	2	-	2
chr2L:3063687-3063870	CG3523	+	C1_S2_circ_003562	3	-	3
chr2L:3063858-3064309	CG3523	+	C1_S2_circ_000930	2	-	2
chr2L:3064062-3065211	CG3523	+	C1_S2_circ_003186	2	-	2
chr2L:3064476-3064684	CG3523	+													C4_20EML_circ_001012	2	-	2
chr2L:3064500-3064630	CG3523	+					C2_20E_circ_001382	2	-	2
chr2L:3064500-3065007	CG3523	+									C3_EML_circ_007069	4	-	2
chr2L:3065088-3065442	CG3523	+	C1_S2_circ_000339	2	+	2
chr2L:3065274-3065439	CG3523	+					C2_20E_circ_006025	2	-	2
chr2L:3065477-3065637	CG3523	+	C1_S2_circ_001961	2	-	2
chr2L:3065538-3065854	CG3523	+	C1_S2_circ_005221	2	+	2
chr2L:3065817-3066177	CG3523	+									C3_EML_circ_006766	2	-	2
chr2L:3066276-3066523	CG3523	+					C2_20E_circ_002073	2	-	2
chr2L:3067388-3067492	CG3523	+													C4_20EML_circ_003334	2	+	2
chr2L:3067649-3067914	CG3523	+	C1_S2_circ_006138	2	-	2	C2_20E_circ_005182	3	-	3
chr2L:3067649-3067973	CG3523	+									C3_EML_circ_003036	2	-	2
chr2L:3067649-3068056	CG3523	+	C1_S2_circ_003868	2	-	2
chr2L:3067707-3067914	CG3523	+					C2_20E_circ_006183	2	-	2
chr2L:3145371-3145645							C2_20E_circ_005177	2	+	2
chr2L:317742-318120	Plc21C	+	C1_S2_circ_001106	18	+	14	C2_20E_circ_000903	18	+	14	C3_EML_circ_001168	15	+	12
chr2L:317742-325824							C2_20E_circ_004485	5	+	4	C3_EML_circ_005593	2	+	2
chr2L:3295626-3296070	CG9663	-					C2_20E_circ_004801	2	+	2
chr2L:3337349-3337619	E23	-													C4_20EML_circ_001157	2	+	2
chr2L:337937-339441							C2_20E_circ_005218	4	+	3	C3_EML_circ_006526	3	+	3
chr2L:344575-345153	Plc21C	+					C2_20E_circ_003691	4	+	2
chr2L:3450774-3451075	Snx1	+									C3_EML_circ_002068	4	-	4
chr2L:3451060-3451390	Snx1	+	C1_S2_circ_004727	2	+	2
chr2L:3458710-3459058	sec5	+									C3_EML_circ_005732	2	-	2
chr2L:3462413-3462551	msl-2	-													C4_20EML_circ_001330	2	+	2
chr2L:3479193-3479330	Thor	+	C1_S2_circ_004390	2	-	2
chr2L:3511569-3511809	CG33123	-	C1_S2_circ_002270	2	-	2
chr2L:3512027-3512523	CG33123	-													C4_20EML_circ_002209	2	+	2
chr2L:3512557-3512845	CG33123	-									C3_EML_circ_000756	2	+	2
chr2L:3624223-3624676	for	-									C3_EML_circ_002809	3	-	2
chr2L:3779692-3780579	bowl	+	C1_S2_circ_001251	5	+	5	C2_20E_circ_001033	2	+	2	C3_EML_circ_001314	3	+	3
chr2L:3878894-3887556											C3_EML_circ_000529	6	-	3
chr2L:3884035-3884518	capu	-					C2_20E_circ_004553	5	-	3
chr2L:3884035-3887556			C1_S2_circ_002742	3	-	3	C2_20E_circ_002303	3	-	3
chr2L:3886983-3893604											C3_EML_circ_003678	3	-	3
chr2L:4079503-4080022	ed	+									C3_EML_circ_003541	2	+	2
chr2L:409214-409355	alpha-Adaptin	-									C3_EML_circ_004821	4	+	3
chr2L:410537-410751	alpha-Adaptin	-	C1_S2_circ_007017	2	+	2
chr2L:420007-420663	RpLP1	+					C2_20E_circ_002045	2	+	2
chr2L:420059-420663	RpLP1	+	C1_S2_circ_005692	2	+	2
chr2L:420489-420663	RpLP1	+					C2_20E_circ_001916	2	+	2
chr2L:4228011-4229292							C2_20E_circ_000240	4	+	2
chr2L:4228059-4228222	RpL40	+	C1_S2_circ_005363	4	-	3	C2_20E_circ_004537	3	-	3	C3_EML_circ_005669	4	-	2
chr2L:4228065-4228240	RpL40	+					C2_20E_circ_000794	2	-	2
chr2L:4228072-4228431	RpL40	+	C1_S2_circ_002686	2	+	2
chr2L:4228188-4228443	RpL40	+	C1_S2_circ_000477	2	-	2
chr2L:4228221-4228384	RpL40	+	C1_S2_circ_000155	2	-	2
chr2L:4228228-4228473	RpL40	+	C1_S2_circ_007286	3	-	2
chr2L:4241781-4241932															C4_20EML_circ_001406	4	-	2
chr2L:4336449-4336957	Atet	+	C1_S2_circ_003640	10	+	8	C2_20E_circ_003061	9	+	9	C3_EML_circ_003848	5	+	5
chr2L:4381177-4381283	CG17612	-									C3_EML_circ_003574	2	-	2
chr2L:4383745-4383922	CG3338	-	C1_S2_circ_003700	2	+	2
chr2L:438379-438727			C1_S2_circ_001575	4	+	4	C2_20E_circ_001327	6	+	5	C3_EML_circ_001651	4	+	3
chr2L:4395254-4395408	l(2)k05819	+													C4_20EML_circ_000875	2	-	2
chr2L:4397095-4397325	l(2)k05819	+									C3_EML_circ_003245	2	-	2
chr2L:4397466-4397597	l(2)k05819	+													C4_20EML_circ_003542	2	-	2
chr2L:4399493-4399917	l(2)k05819	+	C1_S2_circ_006109	2	+	2
chr2L:443081-491358							C2_20E_circ_002549	2	+	2
chr2L:4457374-4458045			C1_S2_circ_006455	2	-	2
chr2L:4457374-4458057			C1_S2_circ_005543	5	-	5	C2_20E_circ_004676	11	-	8	C3_EML_circ_005857	4	-	4	C4_20EML_circ_003080	2	-	2
chr2L:4457392-4457500	RpL27A	-	C1_S2_circ_006637	2	+	2					C3_EML_circ_002478	6	+	5	C4_20EML_circ_003668	6	+	2
chr2L:4457396-4457503	RpL27A	-	C1_S2_circ_006820	3	+	2
chr2L:4457821-4457966	RpL27A	-									C3_EML_circ_005725	4	-	3
chr2L:4470993-4472158											C3_EML_circ_002762	2	-	2
chr2L:4487448-4489113	dp	-	C1_S2_circ_001821	2	-	2	C2_20E_circ_001535	5	-	4	C3_EML_circ_001917	6	-	5
chr2L:449592-449836	crq	-					C2_20E_circ_005683	2	+	2
chr2L:450352-450469	crq	-													C4_20EML_circ_002212	2	-	2
chr2L:450460-450824															C4_20EML_circ_002766	2	-	2
chr2L:450488-450763											C3_EML_circ_002262	2	+	2
chr2L:453742-454181	CG4164	+									C3_EML_circ_005152	2	-	2
chr2L:4552242-4574342											C3_EML_circ_001133	3	-	3
chr2L:4563110-4574342			C1_S2_circ_000326	14	-	10	C2_20E_circ_000277	9	-	7	C3_EML_circ_000359	12	-	8
chr2L:4563679-4574342			C1_S2_circ_003061	13	-	8	C2_20E_circ_002564	5	-	4	C3_EML_circ_003247	2	-	2
chr2L:4570478-4571085			C1_S2_circ_002793	4	-	2	C2_20E_circ_002343	5	-	4	C3_EML_circ_002950	4	-	4
chr2L:4570478-4574342			C1_S2_circ_003053	42	-	26	C2_20E_circ_002558	17	-	12	C3_EML_circ_003233	25	-	20	C4_20EML_circ_001729	8	-	7
chr2L:4689226-4689656	CG3251	-									C3_EML_circ_001833	3	+	3
chr2L:4689545-4689707	CG3251	-	C1_S2_circ_002955	2	-	2									C4_20EML_circ_001678	3	-	2
chr2L:4689664-4689854	CG3251	-													C4_20EML_circ_000927	4	-	2
chr2L:4689981-4690144	CG3251	-									C3_EML_circ_005485	2	+	2
chr2L:474239-474405	MED15	+					C2_20E_circ_004871	2	-	2
chr2L:477911-478050	cbt	-													C4_20EML_circ_003234	2	+	2
chr2L:4873871-4875139	pog	+									C3_EML_circ_001858	2	+	2
chr2L:4966642-4966777	Trip1	-									C3_EML_circ_006896	2	+	2
chr2L:4970210-4970374	l(2)05714	-					C2_20E_circ_004860	4	+	2
chr2L:4975371-4975511	Gmd	-													C4_20EML_circ_001156	2	-	2
chr2L:4975971-4976103	Gmd	-									C3_EML_circ_007682	2	+	2
chr2L:4977326-4978096			C1_S2_circ_007221	2	+	2
chr2L:4977923-4978073	CG3792	+	C1_S2_circ_002095	2	-	2
chr2L:4987906-4991262			C1_S2_circ_004158	2	+	2
chr2L:4990307-4991262			C1_S2_circ_001058	2	+	2
chr2L:4990907-4991082	CG34126	+													C4_20EML_circ_003577	2	+	2
chr2L:5008853-5009228	Rtnl1	-					C2_20E_circ_003191	2	+	2
chr2L:5008906-5009216	Rtnl1	-	C1_S2_circ_001914	2	+	2
chr2L:5012713-5013008	vkg	-													C4_20EML_circ_001841	5	+	4
chr2L:5015380-5015757	vkg	-					C2_20E_circ_000766	2	-	2
chr2L:5034422-5034912	Cg25C	+					C2_20E_circ_000110	2	+	2
chr2L:5035743-5035884	Cg25C	+	C1_S2_circ_003684	2	+	2
chr2L:5035853-5035988	Cg25C	+					C2_20E_circ_005672	2	-	2
chr2L:5035908-5036087	Cg25C	+					C2_20E_circ_000500	2	-	2
chr2L:5056165-5056465	CG31918	-													C4_20EML_circ_002362	7	-	3
chr2L:5056172-5057832	CG31918	-					C2_20E_circ_000577	2	+	2
chr2L:5056431-5056583	CG31918	-									C3_EML_circ_002645	2	+	2
chr2L:5056584-5056763	CG31918	-	C1_S2_circ_004365	3	+	2
chr2L:5056799-5056951	CG31918	-									C3_EML_circ_005022	2	+	2
chr2L:5056942-5057482	CG31918	-									C3_EML_circ_000952	5	+	3
chr2L:5057345-5057625	CG31918	-									C3_EML_circ_002816	2	-	2
chr2L:5058013-5058141	CG31918	-									C3_EML_circ_004883	2	-	2
chr2L:5071107-5071345			C1_S2_circ_006603	2	-	2					C3_EML_circ_006985	2	-	2
chr2L:5071107-5071731											C3_EML_circ_003751	2	-	2
chr2L:5078289-5078746	pgant5	-	C1_S2_circ_002887	2	+	2
chr2L:5146992-5148882											C3_EML_circ_006846	4	+	4
chr2L:5146992-5155849							C2_20E_circ_001521	2	+	2
chr2L:5154247-5155849	Msp-300	+					C2_20E_circ_002422	4	+	3	C3_EML_circ_003070	3	+	3
chr2L:5155321-5155534	Msp-300	+	C1_S2_circ_007072	2	+	2
chr2L:5155321-5155849											C3_EML_circ_005803	3	+	2
chr2L:5163222-5163389	Msp-300	+									C3_EML_circ_004408	2	-	2
chr2L:5183527-5183703	Msp-300	+	C1_S2_circ_000744	2	-	2
chr2L:5188973-5189136	Msp-300	+									C3_EML_circ_007252	2	+	2
chr2L:5191692-5191950	Msp-300	+	C1_S2_circ_004251	2	-	2
chr2L:5194841-5194983	Msp-300	+									C3_EML_circ_003909	4	-	2
chr2L:5200258-5202302	Msp-300	+	C1_S2_circ_005746	4	+	2
chr2L:5200780-5200929	Msp-300	+	C1_S2_circ_002308	4	-	2
chr2L:5202015-5202180	Msp-300	+									C3_EML_circ_000758	2	-	2
chr2L:5203617-5204582											C3_EML_circ_004352	4	+	2
chr2L:5204450-5204903			C1_S2_circ_002249	9	+	7	C2_20E_circ_001921	2	+	2	C3_EML_circ_002407	12	+	9
chr2L:5204462-5204903			C1_S2_circ_004179	45	+	27	C2_20E_circ_003531	21	+	12	C3_EML_circ_004442	39	+	30	C4_20EML_circ_002324	11	+	10
chr2L:5206194-5206431	Msp-300|snmRNA:158	+									C3_EML_circ_001667	2	-	2
chr2L:5265444-5265587	Cyp4ac1	+					C2_20E_circ_000446	2	-	2
chr2L:5274018-5275780	Bsg25D	-	C1_S2_circ_002074	31	-	20	C2_20E_circ_001774	10	-	10	C3_EML_circ_002203	20	-	12	C4_20EML_circ_001155	3	-	3
chr2L:5274377-5274538	Bsg25D	-													C4_20EML_circ_000494	2	+	2
chr2L:5276511-5277180			C1_S2_circ_005831	71	-	42	C2_20E_circ_004913	37	-	22	C3_EML_circ_006188	78	-	35	C4_20EML_circ_003217	11	-	9
chr2L:5307830-5308424	vri	+					C2_20E_circ_006019	2	-	2
chr2L:5308409-5308566	vri	+					C2_20E_circ_002789	2	-	2
chr2L:5318061-5318225	Ncoa6	-	C1_S2_circ_006753	2	+	2
chr2L:5319060-5319395	Ncoa6	-													C4_20EML_circ_001017	2	-	2
chr2L:5340135-5340343	CG12512	-	C1_S2_circ_007042	4	+	2
chr2L:542934-543065	Spp	-	C1_S2_circ_003169	2	+	2
chr2L:543532-543795	Spp	-									C3_EML_circ_005405	2	+	2
chr2L:544441-544591	Spp	-					C2_20E_circ_000051	2	+	2
chr2L:545815-546443	nAcRbeta-21C	+	C1_S2_circ_003817	14	+	9	C2_20E_circ_003224	23	+	18	C3_EML_circ_004043	19	+	13	C4_20EML_circ_002137	4	+	3
chr2L:5520359-5521199											C3_EML_circ_003791	2	-	2
chr2L:5531039-5531172	CG7277	-					C2_20E_circ_002709	2	+	2
chr2L:5539438-5539782	Hel25E	-	C1_S2_circ_001549	4	-	2
chr2L:5539554-5539778											C3_EML_circ_007173	2	+	2
chr2L:554001-554595											C3_EML_circ_006313	2	+	2
chr2L:572041-572173	CG2807	+									C3_EML_circ_003956	2	+	2
chr2L:573165-573425	Ipk2	-													C4_20EML_circ_003454	2	-	2
chr2L:5769290-5771209	CR31912	+	C1_S2_circ_003717	26	-	18	C2_20E_circ_003136	22	-	14	C3_EML_circ_003937	22	-	13
chr2L:5769346-5771209	CR31912	+	C1_S2_circ_003413	3	-	3
chr2L:5777185-5777326							C2_20E_circ_004195	2	-	2
chr2L:5911198-5911677	bchs	+	C1_S2_circ_004871	2	-	2
chr2L:5946612-5947138											C3_EML_circ_004132	2	-	2
chr2L:5947017-5947332											C3_EML_circ_004383	6	+	2
chr2L:5952988-5953591											C3_EML_circ_005096	2	+	2
chr2L:5976610-5976734	chic	-					C2_20E_circ_005531	2	-	2
chr2L:5976610-5976782	chic	-	C1_S2_circ_003707	2	-	2	C2_20E_circ_003123	4	-	3	C3_EML_circ_003925	2	-	2
chr2L:5976610-5979704							C2_20E_circ_004664	2	-	2					C4_20EML_circ_003076	3	-	2
chr2L:5979411-5979704	chic	-	C1_S2_circ_005068	3	-	2	C2_20E_circ_004289	11	-	8	C3_EML_circ_000678	4	-	4
chr2L:5983009-5984838			C1_S2_circ_000662	3	+	2
chr2L:5984388-5984802	eIF-4a	+													C4_20EML_circ_002667	2	+	2
chr2L:5987640-5987948	ifc	+					C2_20E_circ_005005	2	-	2
chr2L:5987727-5987906	ifc	+													C4_20EML_circ_000354	2	-	2
chr2L:5987775-5988107	ifc	+									C3_EML_circ_003919	4	+	2
chr2L:5987881-5988139	ifc	+													C4_20EML_circ_002224	4	-	2
chr2L:5987919-5988105	ifc	+									C3_EML_circ_005813	2	-	2
chr2L:5988000-5988202	ifc	+	C1_S2_circ_004645	7	+	5									C4_20EML_circ_002578	2	+	2
chr2L:5993960-5994140	lid	-													C4_20EML_circ_003843	4	-	2
chr2L:6003784-6003901	Gal	-													C4_20EML_circ_004106	2	+	2
chr2L:6003902-6004017	Gal	-					C2_20E_circ_004637	2	+	2
chr2L:6004684-6005285	CR43866	+					C2_20E_circ_006069	2	+	2
chr2L:6041254-6041424	ade2	-									C3_EML_circ_004869	2	+	2
chr2L:6041372-6041509	ade2	-									C3_EML_circ_006972	2	-	2
chr2L:6042251-6042398	ade2	-													C4_20EML_circ_000055	2	+	2
chr2L:6043741-6044010	ade2	-	C1_S2_circ_002626	2	-	2
chr2L:6067822-6067946	CG9150	-					C2_20E_circ_000108	2	+	2
chr2L:6073475-6073636	Kr-h2	+									C3_EML_circ_005535	2	+	2
chr2L:6342157-6343069			C1_S2_circ_000489	2	+	2	C2_20E_circ_005011	3	+	3	C3_EML_circ_006101	6	+	3
chr2L:6408244-6408560	CG42368	-	C1_S2_circ_005096	3	-	3	C2_20E_circ_004313	9	-	7	C3_EML_circ_005383	7	-	5
chr2L:6415901-6416099	Tig	-									C3_EML_circ_006540	2	-	2
chr2L:6416582-6416831	Tig	-	C1_S2_circ_003510	3	+	3
chr2L:6417021-6417417	Tig	-													C4_20EML_circ_002581	4	+	2
chr2L:6417519-6417754							C2_20E_circ_006163	2	-	2
chr2L:6469619-6469819	mmy	-													C4_20EML_circ_003152	5	+	3
chr2L:6471327-6471714	mmy	-									C3_EML_circ_004300	2	-	2
chr2L:6477694-6478045	Sec61alpha	-									C3_EML_circ_001842	2	+	2
chr2L:6478105-6478282	Sec61alpha	-					C2_20E_circ_005314	3	+	3
chr2L:6478105-6478366	Sec61alpha	-	C1_S2_circ_003190	3	+	2	C2_20E_circ_002689	2	+	2
chr2L:6478109-6478345	Sec61alpha	-									C3_EML_circ_006468	2	+	2
chr2L:6478193-6478366	Sec61alpha	-					C2_20E_circ_006274	2	+	2
chr2L:6478983-6480086											C3_EML_circ_004955	2	-	2
chr2L:6489186-6489928	epsilonCOP	+									C3_EML_circ_005911	2	-	2
chr2L:6562929-6563067	Ent2	+					C2_20E_circ_006031	2	-	2
chr2L:6563684-6563808	Ent2	+	C1_S2_circ_004688	2	-	2
chr2L:6564056-6564218	Ent2	+	C1_S2_circ_005223	2	-	2
chr2L:6575848-6576366			C1_S2_circ_005026	5	-	4
chr2L:6576846-6577780			C1_S2_circ_003926	3	-	2	C2_20E_circ_003322	2	-	2	C3_EML_circ_004160	4	-	3
chr2L:6578904-6580510							C2_20E_circ_001236	2	-	2	C3_EML_circ_001551	2	-	2
chr2L:6612484-6613278	CG11050	+									C3_EML_circ_006139	2	+	2
chr2L:6651581-6652170	Tango1	+					C2_20E_circ_004960	2	-	2
chr2L:6652052-6652363	Tango1	+									C3_EML_circ_001767	2	+	2
chr2L:6661042-6661185	CG11070	+									C3_EML_circ_000848	2	-	2
chr2L:6661083-6661488	CG11070	+									C3_EML_circ_005419	2	-	2
chr2L:6668341-6670513			C1_S2_circ_003719	2	+	2	C2_20E_circ_003139	3	+	3
chr2L:6668431-6668567	CG34310|cup	+									C3_EML_circ_005323	2	-	2
chr2L:6679985-6680542			C1_S2_circ_003262	4	-	3	C2_20E_circ_002747	3	-	3	C3_EML_circ_003453	2	-	2
chr2L:6779352-6779498	nrv1	-													C4_20EML_circ_001563	2	-	2
chr2L:6779853-6780257	nrv1	-	C1_S2_circ_003443	2	+	2
chr2L:6790556-6791841							C2_20E_circ_000238	5	-	3
chr2L:6907498-6907685	CG13773	-	C1_S2_circ_002511	4	+	2
chr2L:6922730-6925564							C2_20E_circ_004420	2	+	2
chr2L:6923842-6925558	Hrb27C	+					C2_20E_circ_005828	2	+	2
chr2L:6924173-6925027			C1_S2_circ_007454	2	-	2
chr2L:6961920-6962102	sip2	-					C2_20E_circ_000660	2	+	2
chr2L:7016233-7016527							C2_20E_circ_003647	2	+	2
chr2L:7016537-7016673	ade3	-									C3_EML_circ_001237	2	+	2
chr2L:7040472-7041159			C1_S2_circ_002388	10	+	5	C2_20E_circ_005922	13	+	7	C3_EML_circ_002547	2	+	2	C4_20EML_circ_001328	2	+	2
chr2L:7069983-7070946	Pvf2	-					C2_20E_circ_002189	2	-	2	C3_EML_circ_002723	2	-	2
chr2L:7069991-7070105	Pvf2	-													C4_20EML_circ_002289	2	-	2
chr2L:7074253-7076834							C2_20E_circ_000866	4	-	2
chr2L:7074253-7083728							C2_20E_circ_003792	3	-	3	C3_EML_circ_004774	3	-	2
chr2L:7074253-7094336			C1_S2_circ_004217	3	-	3	C2_20E_circ_003562	4	-	3	C3_EML_circ_004487	4	-	3
chr2L:7083185-7107551							C2_20E_circ_000090	4	-	4	C3_EML_circ_000123	5	-	3	C4_20EML_circ_000070	2	-	2
chr2L:7093871-7094336			C1_S2_circ_005497	15	-	14	C2_20E_circ_004642	15	-	13	C3_EML_circ_003357	13	-	11	C4_20EML_circ_003058	3	-	3
chr2L:7107140-7107551	Pvf3	-	C1_S2_circ_000961	194	-	63	C2_20E_circ_000790	209	-	59	C3_EML_circ_001015	211	-	63	C4_20EML_circ_000546	87	-	45
chr2L:7107140-7118923			C1_S2_circ_006179	7	-	3	C2_20E_circ_005228	7	-	5	C3_EML_circ_006538	4	-	3
chr2L:7206923-7207083	CG13784	-					C2_20E_circ_000163	2	+	2
chr2L:7206991-7207194	CG13784	-					C2_20E_circ_000841	2	+	2
chr2L:7209348-7209653			C1_S2_circ_000549	107	-	46	C2_20E_circ_000459	174	-	52	C3_EML_circ_000594	105	-	49	C4_20EML_circ_000320	141	-	53
chr2L:7220485-7221335															C4_20EML_circ_003298	2	-	2
chr2L:7431078-7431540	CG5958	-					C2_20E_circ_001969	4	-	2
chr2L:7476978-7483627			C1_S2_circ_000958	3	-	2					C3_EML_circ_001008	6	-	6
chr2L:7477489-7477644	CG42533	-									C3_EML_circ_000153	2	+	2
chr2L:74902-75366	galectin	+	C1_S2_circ_003931	14	+	9	C2_20E_circ_003327	5	+	2	C3_EML_circ_004165	5	+	3	C4_20EML_circ_002194	4	+	4
chr2L:75905-76011	galectin	+									C3_EML_circ_003861	2	-	2
chr2L:7661697-7662874							C2_20E_circ_000724	3	-	2	C3_EML_circ_000932	4	-	2
chr2L:7694013-7694334	Tep2	-	C1_S2_circ_006442	4	+	3
chr2L:7694345-7694498	Tep2	-	C1_S2_circ_006925	2	-	2
chr2L:7694606-7694764	Tep2	-	C1_S2_circ_001726	5	-	3
chr2L:7694606-7695420			C1_S2_circ_002321	4	-	3
chr2L:7695099-7695420	Tep2	-					C2_20E_circ_002415	2	-	2
chr2L:7695260-7695420	Tep2	-													C4_20EML_circ_000520	3	-	3
chr2L:7695267-7695420	Tep2	-									C3_EML_circ_007072	2	-	2
chr2L:7695413-7695684	Tep2	-									C3_EML_circ_003523	4	-	4
chr2L:7695420-7695552	Tep2	-									C3_EML_circ_000406	2	-	2
chr2L:7695420-7695690	Tep2	-													C4_20EML_circ_002776	2	-	2
chr2L:7695548-7695764	Tep2	-									C3_EML_circ_003367	2	+	2
chr2L:7695553-7695784	Tep2	-	C1_S2_circ_002184	5	-	4					C3_EML_circ_003384	2	-	2
chr2L:7695783-7695966	Tep2	-									C3_EML_circ_005294	2	-	2
chr2L:7696068-7698816							C2_20E_circ_002814	2	+	2
chr2L:7698781-7699210											C3_EML_circ_007437	2	+	2
chr2L:7698843-7699221											C3_EML_circ_003097	4	+	4	C4_20EML_circ_001565	9	+	7
chr2L:7698910-7699296	Tep2	-					C2_20E_circ_003352	2	-	2
chr2L:7698918-7699221	Tep2	-									C3_EML_circ_004205	4	+	3
chr2L:7700201-7700619	Tep2	-					C2_20E_circ_000692	4	+	2
chr2L:7700431-7700577	Tep2	-					C2_20E_circ_001186	2	-	2	C3_EML_circ_005853	2	-	2
chr2L:7700436-7700581	Tep2	-					C2_20E_circ_005882	2	-	2
chr2L:7725584-7726069															C4_20EML_circ_003238	2	+	2
chr2L:7787975-7788271															C4_20EML_circ_003881	2	+	2
chr2L:7792490-7792681	LKR	-	C1_S2_circ_003935	2	+	2
chr2L:7792624-7793968	LKR	-	C1_S2_circ_004466	2	+	2
chr2L:7800514-7800647	r2d2	+													C4_20EML_circ_003789	2	+	2
chr2L:7814810-7815072	LanB1	+									C3_EML_circ_002085	2	+	2
chr2L:7814845-7814968	LanB1	+	C1_S2_circ_001326	2	+	2
chr2L:7815143-7815622	LanB1	+									C3_EML_circ_003269	2	+	2
chr2L:7815611-7815768	LanB1	+					C2_20E_circ_004170	2	+	2
chr2L:7815621-7816520	LanB1	+					C2_20E_circ_001261	2	+	2
chr2L:7816339-7816528	LanB1	+									C3_EML_circ_005883	2	-	2
chr2L:7816666-7817044	LanB1	+					C2_20E_circ_001858	2	+	2
chr2L:7816676-7816807	LanB1	+	C1_S2_circ_001206	2	+	2
chr2L:7816814-7817023	LanB1	+									C3_EML_circ_005854	2	+	2
chr2L:7816850-7817012	LanB1	+					C2_20E_circ_004808	3	-	3					C4_20EML_circ_003160	3	-	2
chr2L:7816863-7817036	LanB1	+													C4_20EML_circ_000327	2	-	2
chr2L:7817491-7818415	LanB1	+									C3_EML_circ_003514	2	-	2
chr2L:7818004-7818207	LanB1	+					C2_20E_circ_004855	2	+	2
chr2L:7818054-7818198	LanB1	+					C2_20E_circ_000317	2	+	2
chr2L:7818461-7818849	LanB1	+									C3_EML_circ_002141	4	+	2
chr2L:7818875-7819005	LanB1	+									C3_EML_circ_005885	2	-	2
chr2L:7819502-7819688	LanB1	+									C3_EML_circ_006655	2	-	2
chr2L:7819720-7820189	LanB1	+	C1_S2_circ_004066	2	-	2
chr2L:7819736-7819907	LanB1	+									C3_EML_circ_001235	2	-	2
chr2L:7819882-7820063	LanB1	+													C4_20EML_circ_002025	2	+	2
chr2L:7820096-7820261	LanB1	+													C4_20EML_circ_003086	3	+	2
chr2L:7825874-7826177	Rack1	-	C1_S2_circ_007104	2	+	2
chr2L:7825881-7826168	Rack1	-									C3_EML_circ_005696	2	+	2
chr2L:7826248-7826856	Rack1	-									C3_EML_circ_005606	2	+	2
chr2L:7826823-7826979	Rack1	-					C2_20E_circ_004026	2	+	2
chr2L:7830482-7830617	mts	+									C3_EML_circ_002514	2	+	2
chr2L:7831489-7831624	mts	+					C2_20E_circ_004494	2	-	2
chr2L:7942773-7958713			C1_S2_circ_005799	2	-	2
chr2L:8029603-8030009											C3_EML_circ_003636	2	-	2
chr2L:8035820-8036576	Cka	+	C1_S2_circ_006742	2	+	2
chr2L:8042056-8042587							C2_20E_circ_004459	2	+	2
chr2L:8046946-8047089	CG7466	+									C3_EML_circ_004213	2	-	2
chr2L:8048754-8049004	CG7466	+									C3_EML_circ_006185	2	+	2
chr2L:8056680-8056944	poe	-	C1_S2_circ_001774	2	+	2
chr2L:8064139-8064305	poe	-									C3_EML_circ_007054	2	+	2
chr2L:8068608-8068759	poe	-									C3_EML_circ_001090	2	+	2
chr2L:8069119-8069341	poe	-					C2_20E_circ_001235	2	-	2
chr2L:8075506-8075778															C4_20EML_circ_001681	2	+	2
chr2L:8075761-8076021											C3_EML_circ_005174	2	-	2
chr2L:8078511-8078682	Mcr	-	C1_S2_circ_005691	2	-	2
chr2L:8091460-8091672							C2_20E_circ_001990	2	-	2
chr2L:8105691-8107880			C1_S2_circ_005185	119	+	47	C2_20E_circ_004393	153	+	54	C3_EML_circ_005467	141	+	52	C4_20EML_circ_002884	26	+	19
chr2L:8106839-8107880			C1_S2_circ_003878	13	+	9	C2_20E_circ_003280	7	+	6	C3_EML_circ_004112	18	+	13	C4_20EML_circ_002168	2	+	2
chr2L:8107747-8107886	Bsg	+													C4_20EML_circ_000296	4	+	3
chr2L:8117049-8117212	mon2	-	C1_S2_circ_006984	4	+	2
chr2L:8131286-8132194	CG8668	+	C1_S2_circ_006656	7	+	7
chr2L:8137639-8137867	CG8552	-	C1_S2_circ_004512	2	+	2
chr2L:8160149-8160432	Rbsn-5	+									C3_EML_circ_006747	2	-	2
chr2L:8173015-8174468			C1_S2_circ_006612	9	+	8					C3_EML_circ_006997	11	+	8
chr2L:8173015-8174698			C1_S2_circ_007275	7	+	4					C3_EML_circ_007653	14	+	9
chr2L:8179616-8179764	Piezo	+									C3_EML_circ_001359	2	-	2
chr2L:8191364-8191601			C1_S2_circ_001485	2	-	2
chr2L:8192076-8192312	CG8475	-	C1_S2_circ_005004	2	-	2
chr2L:8197925-8198069	CG8460	+													C4_20EML_circ_002895	2	+	2
chr2L:8200528-8200778	CG8451	-	C1_S2_circ_002161	2	-	2
chr2L:8213227-8213456	CG8360	+	C1_S2_circ_002173	2	+	2
chr2L:8216925-8217059	CG8292	-	C1_S2_circ_000423	2	+	2
chr2L:8221555-8221990	Pvr	-									C3_EML_circ_005888	2	-	2
chr2L:8221698-8221927	Pvr	-	C1_S2_circ_003226	2	-	2
chr2L:8222445-8222830	Pvr	-	C1_S2_circ_000401	2	-	2
chr2L:8222891-8223161	Pvr	-	C1_S2_circ_001465	8	-	5	C2_20E_circ_001214	2	-	2	C3_EML_circ_001348	6	-	4	C4_20EML_circ_000739	2	-	2
chr2L:8222920-8223275	Pvr	-					C2_20E_circ_006184	4	-	2
chr2L:8223824-8226606			C1_S2_circ_004887	16	-	11	C2_20E_circ_004126	13	-	9	C3_EML_circ_005147	6	-	5
chr2L:8225671-8226606	Pvr	-	C1_S2_circ_003318	3	-	3	C2_20E_circ_002792	7	-	6
chr2L:8226928-8227826			C1_S2_circ_003936	24	-	16	C2_20E_circ_003331	14	-	12	C3_EML_circ_004171	7	-	6	C4_20EML_circ_002197	4	-	3
chr2L:8228493-8230331			C1_S2_circ_002252	11	-	9	C2_20E_circ_001925	9	-	6	C3_EML_circ_002412	5	-	4	C4_20EML_circ_001253	2	-	2
chr2L:8228881-8230319											C3_EML_circ_000797	2	-	2
chr2L:825444-825585	CG3862	-									C3_EML_circ_005409	2	+	2
chr2L:8283408-8284220			C1_S2_circ_000285	35	-	23	C2_20E_circ_000239	34	-	22	C3_EML_circ_000310	34	-	24	C4_20EML_circ_000161	14	-	12
chr2L:8298070-8298340	Btk29A	-													C4_20EML_circ_001441	4	-	4
chr2L:8302091-8302261	wol	-													C4_20EML_circ_002764	2	+	2
chr2L:8312655-8312884	CG7806	+	C1_S2_circ_004426	2	-	2
chr2L:8313276-8313550	CG7806	+													C4_20EML_circ_001151	3	-	3
chr2L:8314018-8314192	CG7806	+													C4_20EML_circ_002907	2	+	2
chr2L:8314143-8314547															C4_20EML_circ_001090	2	+	2
chr2L:8314529-8314870	CG7806	+	C1_S2_circ_005342	2	-	2
chr2L:8314580-8314848	CG7806	+	C1_S2_circ_006903	2	-	2
chr2L:8314724-8315002	CG7806	+					C2_20E_circ_006097	2	-	2
chr2L:8315011-8315261											C3_EML_circ_006930	2	-	2
chr2L:8315365-8315862	CG7806	+					C2_20E_circ_004628	2	+	2
chr2L:8315395-8315672	CG7806	+	C1_S2_circ_000538	2	+	2
chr2L:8315399-8315609	CG7806	+													C4_20EML_circ_004080	2	-	2
chr2L:8315778-8315976	CG7806	+					C2_20E_circ_005078	2	+	2
chr2L:833755-834035	drongo	-									C3_EML_circ_003063	2	-	2
chr2L:8356085-8356884	CG7627	-					C2_20E_circ_006178	2	-	2
chr2L:8357451-8357610	CG7627	-													C4_20EML_circ_001170	6	+	4
chr2L:8357591-8357749	CG7627	-	C1_S2_circ_000697	2	+	2
chr2L:8358714-8359022	CG7627	-													C4_20EML_circ_001706	2	+	2
chr2L:8360946-8361198			C1_S2_circ_001234	90	-	30	C2_20E_circ_001019	110	-	42	C3_EML_circ_001294	82	-	31	C4_20EML_circ_000716	79	-	38
chr2L:8365397-8365525	CSN8	+	C1_S2_circ_003336	2	-	2
chr2L:836545-837378	drongo	-	C1_S2_circ_007022	4	-	3	C2_20E_circ_003052	4	-	4	C3_EML_circ_007408	6	-	6
chr2L:8367987-8368130	Pp2A-29B	+	C1_S2_circ_003174	2	-	2
chr2L:8379353-8379499	Aats-ala	-					C2_20E_circ_002705	2	+	2
chr2L:8383889-8384016	l(2)k12914	-									C3_EML_circ_007459	2	-	2
chr2L:8386196-8387729	CG13384	+									C3_EML_circ_003252	2	-	2
chr2L:8386583-8386775	CG13384	+									C3_EML_circ_007222	3	-	2
chr2L:8386856-8387016	CG13384	+									C3_EML_circ_005791	2	-	2
chr2L:8388006-8388168	CG13384	+									C3_EML_circ_000506	2	-	2
chr2L:8409605-8409766	CG13397	-	C1_S2_circ_001070	2	+	2
chr2L:8426873-8428067							C2_20E_circ_006204	6	+	4	C3_EML_circ_007061	3	+	3
chr2L:8463778-8463895	fu12	-													C4_20EML_circ_002719	2	+	2
chr2L:8476251-8477023	d	+									C3_EML_circ_006276	2	+	2	C4_20EML_circ_003260	2	+	2
chr2L:853201-853818											C3_EML_circ_006995	2	-	2
chr2L:861419-864794															C4_20EML_circ_003490	2	-	2
chr2L:861945-862095	aru	-									C3_EML_circ_003496	2	-	2
chr2L:862318-864794	aru	-	C1_S2_circ_005827	10	-	10	C2_20E_circ_004905	9	-	9	C3_EML_circ_006180	2	-	2
chr2L:8654104-8656506			C1_S2_circ_004571	5	+	2	C2_20E_circ_003875	2	+	2	C3_EML_circ_004859	4	+	4
chr2L:8685272-8685417	PrBP	-									C3_EML_circ_005401	2	+	2
chr2L:8702239-8702413							C2_20E_circ_002713	2	+	2
chr2L:8829008-8829166	SoxN	+	C1_S2_circ_003708	14	-	8	C2_20E_circ_003126	10	-	7	C3_EML_circ_003929	13	-	9	C4_20EML_circ_002075	4	-	2
chr2L:8836109-8836327							C2_20E_circ_001215	2	+	2
chr2L:8851987-8862564			C1_S2_circ_005049	2	+	2
chr2L:8861961-8862564			C1_S2_circ_004243	5	+	5	C2_20E_circ_003589	3	+	3	C3_EML_circ_004515	3	+	3	C4_20EML_circ_002366	2	+	2
chr2L:8928059-8928743	CG34398	+					C2_20E_circ_003217	2	+	2
chr2L:8986709-8987135			C1_S2_circ_002294	2	+	2
chr2L:8996538-8997068											C3_EML_circ_005527	2	+	2
chr2L:9154658-9156594			C1_S2_circ_005868	2	+	2	C2_20E_circ_004951	4	+	3	C3_EML_circ_006228	7	+	7	C4_20EML_circ_003241	5	+	5
chr2L:9191614-9191813	tai	+					C2_20E_circ_003791	7	+	5	C3_EML_circ_004773	4	+	3	C4_20EML_circ_002485	2	+	2
chr2L:9227528-9227739							C2_20E_circ_004297	4	+	4	C3_EML_circ_005374	4	+	4	C4_20EML_circ_002818	2	+	2
chr2L:9233987-9235263	tai	+	C1_S2_circ_003034	138	+	58	C2_20E_circ_002540	127	+	61	C3_EML_circ_003206	113	+	56	C4_20EML_circ_001712	20	+	15
chr2L:9242704-9243054	tai	+									C3_EML_circ_000702	2	+	2
chr2L:9244262-9244586	tai	+	C1_S2_circ_005775	3	+	3	C2_20E_circ_004862	3	+	3
chr2L:92514-92798											C3_EML_circ_001668	2	-	2
chr2L:9384545-9384789	Shawl	-					C2_20E_circ_005384	2	-	2
chr2L:9390381-9390814	Aldh	+									C3_EML_circ_000128	2	+	2
chr2L:9461275-9461779	numb	+									C3_EML_circ_001196	2	-	2
chr2L:9492064-9492192	Gdi	-					C2_20E_circ_003762	2	+	2
chr2L:9494321-9494501	Gdi	-	C1_S2_circ_006714	4	+	4
chr2L:9503592-9504813	CG33298	+	C1_S2_circ_007238	14	+	12	C2_20E_circ_006102	16	+	11	C3_EML_circ_007620	20	+	14	C4_20EML_circ_003978	2	+	2
chr2L:9503595-9504813	CG33298	+	C1_S2_circ_006426	3	+	3
chr2L:9503674-9504537	CG33298	+									C3_EML_circ_003725	2	+	2
chr2L:9574776-9574989	CG4389|Mtpalpha	-									C3_EML_circ_001018	2	-	2
chr2L:96290-96529	Zir	+									C3_EML_circ_007521	2	-	2
chr2L:9701328-9701437	pelo	+	C1_S2_circ_001664	2	+	2
chr2L:9704243-9704408											C3_EML_circ_003209	2	+	2
chr2L:9709200-9709371	CG4364	-					C2_20E_circ_003408	2	+	2
chr2L:9788072-9788220	CR18854|IP3K1	+	C1_S2_circ_002500	2	-	2
chr2L:9788219-9788358	CR18854|IP3K1	+									C3_EML_circ_003818	2	+	2
chr2L:9788245-9788993											C3_EML_circ_001267	2	-	2
chr2L:9788247-9788830							C2_20E_circ_000396	2	+	2
chr2L:9789465-9789606	CR18854	-					C2_20E_circ_001140	2	+	2
chr2L:9896510-9896674	RpS2	-					C2_20E_circ_003697	2	+	2
chr2L:9896599-9896785	RpS2	-									C3_EML_circ_004037	2	+	2
chr2L:9896713-9896935	RpS2	-									C3_EML_circ_004520	2	+	2
chr2L:9896814-9896953	RpS2	-	C1_S2_circ_003525	2	-	2
chr2L:9905874-9906443	CG13124	-	C1_S2_circ_002254	9	-	8	C2_20E_circ_001928	3	-	3	C3_EML_circ_002415	16	-	12
chr2L:9909391-9909538	Etl1	-					C2_20E_circ_001134	2	+	2
chr2L:9912365-9912507	Etl1	-	C1_S2_circ_002178	2	-	2
chr2L:9958950-9959681	CG5850	-													C4_20EML_circ_003940	2	-	2
chr2L:9967627-9968067	RpL13	+					C2_20E_circ_001416	2	-	2
chr2L:9986788-9987727							C2_20E_circ_002241	12	+	10					C4_20EML_circ_001496	4	+	4
chr2LHet:20542-21569	CG12567	-									C3_EML_circ_001205	4	-	3
chr2R:10001720-10004143											C3_EML_circ_006971	5	-	5
chr2R:10001720-10012710			C1_S2_circ_003117	5	-	3	C2_20E_circ_002611	4	-	3	C3_EML_circ_003313	6	-	5
chr2R:10011556-10012710			C1_S2_circ_004245	8	-	7	C2_20E_circ_002684	4	-	3	C3_EML_circ_003379	3	-	3	C4_20EML_circ_001790	3	-	3
chr2R:10035887-10036317	Rcd1	-	C1_S2_circ_004749	2	+	2
chr2R:10037730-10039431			C1_S2_circ_000163	6	-	6	C2_20E_circ_000133	8	-	6	C3_EML_circ_000176	11	-	9
chr2R:10068715-10069073	cg	+					C2_20E_circ_004163	2	+	2
chr2R:10084432-10084544	CG30069	+	C1_S2_circ_004835	2	+	2
chr2R:10085358-10085566	CG30069	+									C3_EML_circ_000987	2	-	2
chr2R:10102990-10103131	RpS23	-									C3_EML_circ_000341	2	-	2
chr2R:10103008-10103159	RpS23	-					C2_20E_circ_003412	2	-	2
chr2R:10118399-10118533	opa1-like	-									C3_EML_circ_001731	2	-	2
chr2R:10121151-10121523	opa1-like	-									C3_EML_circ_005630	2	-	2
chr2R:10144387-10144769	CG8531	+	C1_S2_circ_003370	2	+	2
chr2R:10242566-10242748	CG8613	+					C2_20E_circ_000221	2	+	2
chr2R:10245972-10246307	Arc1	-	C1_S2_circ_006057	2	+	2
chr2R:10245972-10246310	Arc1	-									C3_EML_circ_006570	2	+	2	C4_20EML_circ_003439	3	+	3
chr2R:10245972-10248175	Arc1	-									C3_EML_circ_006060	2	+	2	C4_20EML_circ_003163	3	+	2
chr2R:10245972-10248178	Arc1	-	C1_S2_circ_003971	4	+	3					C3_EML_circ_004219	2	+	2	C4_20EML_circ_002225	2	+	2
chr2R:10387798-10388202	Cpsf160	-													C4_20EML_circ_002002	4	+	2
chr2R:10394212-10394513	Asx	+					C2_20E_circ_005362	4	-	2
chr2R:10440416-10452578			C1_S2_circ_002865	2	+	2
chr2R:10450515-10450890			C1_S2_circ_003344	4	+	4	C2_20E_circ_002813	4	+	4	C3_EML_circ_003534	10	+	8	C4_20EML_circ_001867	4	+	3
chr2R:10450515-10452578			C1_S2_circ_003499	7	+	6	C2_20E_circ_002944	7	+	6	C3_EML_circ_003704	8	+	6	C4_20EML_circ_001960	2	+	2
chr2R:10470424-10471515							C2_20E_circ_004590	2	+	2
chr2R:10485764-10486154	RpI1	-					C2_20E_circ_006185	2	+	2
chr2R:10496595-10496835	Su(var)2-HP2	-	C1_S2_circ_003861	2	-	2
chr2R:10635222-10637013											C3_EML_circ_005633	23	+	15	C4_20EML_circ_002958	18	+	12
chr2R:10651335-10655875			C1_S2_circ_005667	4	-	2
chr2R:10659304-10659974	BEAF-32	+									C3_EML_circ_001545	4	+	3
chr2R:10760037-10760350	Cyp6a22	+									C3_EML_circ_001933	2	+	2
chr2R:10761515-10761660	Cyp6a17	+	C1_S2_circ_006780	4	-	3
chr2R:10823596-10823803	Lap1	+									C3_EML_circ_003307	2	+	2
chr2R:10848890-10849346	aPKC	-	C1_S2_circ_002766	4	-	3
chr2R:10864744-10865428							C2_20E_circ_000072	2	+	2
chr2R:10877057-10877364	pcs	+					C2_20E_circ_006083	3	+	2
chr2R:10877722-10877953	pcs	+													C4_20EML_circ_002382	2	-	2
chr2R:10877919-10878401	pcs	+													C4_20EML_circ_002840	2	-	2
chr2R:1091256-1091783			C1_S2_circ_003660	29	-	21	C2_20E_circ_003084	22	-	19	C3_EML_circ_003873	23	-	17	C4_20EML_circ_002037	6	-	3
chr2R:1099833-1104940			C1_S2_circ_001110	5	-	5					C3_EML_circ_007131	2	-	2
chr2R:11095130-11095268	row	-									C3_EML_circ_001249	2	+	2
chr2R:11099114-11099324											C3_EML_circ_003228	2	+	2
chr2R:11119815-11124010							C2_20E_circ_005719	2	-	2
chr2R:11153135-11153834	trpm	-					C2_20E_circ_004380	2	-	2
chr2R:11154196-11155889			C1_S2_circ_001771	6	-	5	C2_20E_circ_001501	8	-	7
chr2R:11162043-11162991			C1_S2_circ_005618	14	-	10	C2_20E_circ_004729	6	-	5	C3_EML_circ_005933	4	-	4	C4_20EML_circ_003111	2	-	2
chr2R:11162043-11172471			C1_S2_circ_001481	2	-	2					C3_EML_circ_001423	4	-	2	C4_20EML_circ_000833	2	-	2
chr2R:11165180-11165821			C1_S2_circ_001253	3	-	3	C2_20E_circ_001036	11	-	7	C3_EML_circ_001317	9	-	6
chr2R:11165180-11170518							C2_20E_circ_005788	3	-	3
chr2R:11165180-11172471			C1_S2_circ_001584	9	-	6	C2_20E_circ_001335	9	-	7	C3_EML_circ_001660	6	-	6
chr2R:11167272-11170518							C2_20E_circ_000182	4	-	2
chr2R:11168411-11170518			C1_S2_circ_005231	4	-	3	C2_20E_circ_004427	6	-	5
chr2R:11168411-11172471			C1_S2_circ_001506	13	-	10	C2_20E_circ_001249	20	-	15	C3_EML_circ_001566	10	-	6
chr2R:11169910-11170518			C1_S2_circ_001315	35	-	24	C2_20E_circ_001086	30	-	19	C3_EML_circ_001372	30	-	19	C4_20EML_circ_000749	10	-	9
chr2R:11170145-11170518			C1_S2_circ_007317	5	-	4	C2_20E_circ_006169	7	-	7	C3_EML_circ_007693	4	-	4	C4_20EML_circ_003579	4	-	4
chr2R:11180277-11181066			C1_S2_circ_004523	59	-	33	C2_20E_circ_003820	27	-	17	C3_EML_circ_004803	39	-	28	C4_20EML_circ_002510	9	-	6
chr2R:11202741-11205209	mus210	+	C1_S2_circ_002073	2	-	2
chr2R:11237827-11238064	unc-5	+					C2_20E_circ_000097	2	-	2
chr2R:11244325-11246254											C3_EML_circ_000014	3	+	3
chr2R:11244325-11249805			C1_S2_circ_000174	5	+	4					C3_EML_circ_000191	2	+	2
chr2R:11244411-11244651	unc-5	+									C3_EML_circ_004768	2	+	2
chr2R:11245513-11246254											C3_EML_circ_003445	3	+	3
chr2R:11252017-11252443			C1_S2_circ_001884	2	+	2
chr2R:11271253-11271400	SRPK	+	C1_S2_circ_000716	2	-	2
chr2R:11343939-11344320															C4_20EML_circ_003537	3	+	2
chr2R:11409346-11409609							C2_20E_circ_002092	2	-	2	C3_EML_circ_002616	2	-	2
chr2R:11429659-11429782	Vha36-1	+									C3_EML_circ_006791	2	+	2
chr2R:11430683-11431802			C1_S2_circ_005007	2	+	2
chr2R:11459587-11460049	CG30466	+													C4_20EML_circ_000231	2	+	2
chr2R:11567324-11567544	Vha14-1	-									C3_EML_circ_001823	2	-	2
chr2R:11645202-11646139							C2_20E_circ_005982	11	+	9					C4_20EML_circ_003891	12	+	10
chr2R:11747238-11747362	Gpo-1	-									C3_EML_circ_000915	2	+	2
chr2R:11753842-11753963	Rif1	-	C1_S2_circ_003342	2	-	2
chr2R:11753851-11754061	Rif1	-													C4_20EML_circ_000981	2	+	2
chr2R:11755745-11756258	Rif1	-	C1_S2_circ_005900	2	+	2
chr2R:11768871-11773820											C3_EML_circ_003343	2	-	2
chr2R:11771839-11773820											C3_EML_circ_005751	2	-	2
chr2R:11777794-11778785	sli	-	C1_S2_circ_000317	2	-	2
chr2R:11811859-11811964	bdg	-	C1_S2_circ_000571	2	+	2
chr2R:11817441-11817671											C3_EML_circ_000610	2	-	2
chr2R:11819734-11819891	Iap2	-	C1_S2_circ_003108	2	+	2
chr2R:11819794-11819934	Iap2	-	C1_S2_circ_002109	4	+	2
chr2R:11820302-11820630	Iap2	-	C1_S2_circ_003990	2	+	2
chr2R:11823710-11823906	Mlf	-	C1_S2_circ_006394	2	-	2
chr2R:11835984-11836435	Strn-Mlck	-													C4_20EML_circ_000979	2	+	2
chr2R:11847749-11848693	Strn-Mlck	-	C1_S2_circ_007080	2	-	2
chr2R:11848892-11849547	Strn-Mlck	-									C3_EML_circ_000390	2	+	2
chr2R:11884399-11887475											C3_EML_circ_006277	3	-	3
chr2R:11900744-11900887	CG8389	+													C4_20EML_circ_001077	2	-	2
chr2R:11913417-11913572	casp	-					C2_20E_circ_002129	2	-	2
chr2R:11944030-11945082	CG8405	+									C3_EML_circ_007772	3	+	3
chr2R:1194977-1208120															C4_20EML_circ_003101	2	+	2
chr2R:11969996-11970246	Dg	-					C2_20E_circ_000362	2	-	2
chr2R:11971496-11971604	Dg	-									C3_EML_circ_007589	2	+	2
chr2R:11975809-11977397			C1_S2_circ_006256	3	-	3	C2_20E_circ_002922	4	-	3	C3_EML_circ_006612	2	-	2
chr2R:11991115-11991279	Rho1	+													C4_20EML_circ_001923	2	+	2
chr2R:12019046-12020140											C3_EML_circ_006783	3	+	3
chr2R:12019979-12023621											C3_EML_circ_005197	2	+	2
chr2R:1203773-1208120			C1_S2_circ_000444	33	+	20	C2_20E_circ_000372	28	+	17	C3_EML_circ_000489	26	+	18
chr2R:1207512-1208120			C1_S2_circ_000472	5	+	4	C2_20E_circ_000394	20	+	13	C3_EML_circ_000514	14	+	13
chr2R:1207752-1208120	sxc	+					C2_20E_circ_001013	4	+	4	C3_EML_circ_001288	3	+	3
chr2R:12078131-12078548	clu	+					C2_20E_circ_000586	4	-	2
chr2R:12083089-12083455	calypso	-													C4_20EML_circ_003661	2	+	2
chr2R:12126196-12126406	krimp	-					C2_20E_circ_006223	2	+	2
chr2R:12126316-12126491	krimp	-									C3_EML_circ_005569	2	-	2
chr2R:12126824-12126976	krimp	-	C1_S2_circ_002923	2	-	2
chr2R:12127012-12127197	krimp	-									C3_EML_circ_003581	3	+	3
chr2R:1213802-1213940	sxc	+	C1_S2_circ_003322	2	+	2
chr2R:12153967-12154130	csul	+									C3_EML_circ_004365	2	-	2
chr2R:12220538-12220925											C3_EML_circ_005086	3	-	3
chr2R:12227228-12228446	Hmgs	+	C1_S2_circ_003834	2	-	2
chr2R:12227547-12227735	Hmgs	+					C2_20E_circ_001906	6	-	2
chr2R:12227575-12227740	Hmgs	+									C3_EML_circ_000969	2	-	2
chr2R:12228267-12228427	Hmgs	+					C2_20E_circ_002657	2	-	2
chr2R:12228428-12228533	Hmgs	+									C3_EML_circ_003126	2	-	2
chr2R:12457836-12458240							C2_20E_circ_001437	2	+	2
chr2R:12458130-12458314	RpS15	-					C2_20E_circ_005145	2	-	2	C3_EML_circ_006457	2	-	2
chr2R:12473714-12474127	RpLP2	+	C1_S2_circ_002639	2	-	2
chr2R:12475108-12475604	CG8311	-									C3_EML_circ_006786	2	-	2
chr2R:1248329-1248570	CG10417	-	C1_S2_circ_001137	2	+	2
chr2R:12566250-12568722			C1_S2_circ_000205	2	-	2	C2_20E_circ_000167	6	-	5	C3_EML_circ_001297	3	-	3	C4_20EML_circ_000117	2	-	2
chr2R:12566485-12568722			C1_S2_circ_005811	8	-	7	C2_20E_circ_004895	5	-	5	C3_EML_circ_006166	4	-	3	C4_20EML_circ_003208	5	-	4
chr2R:12579318-12580027			C1_S2_circ_004740	2	+	2
chr2R:12580545-12580891	CG5210	+	C1_S2_circ_003405	3	-	2
chr2R:12580807-12581039	CG5210	+	C1_S2_circ_004350	2	+	2
chr2R:12644202-12644971							C2_20E_circ_002781	2	-	2
chr2R:12756146-12756463	Ef1beta	+	C1_S2_circ_000880	3	+	2					C3_EML_circ_000935	2	+	2
chr2R:12888271-12888490	ste24a	-									C3_EML_circ_003622	2	-	2
chr2R:12894473-12894609	CG6805	+	C1_S2_circ_001849	2	-	2
chr2R:12908899-12910814											C3_EML_circ_000174	2	-	2
chr2R:12918629-12919971	RhoGEF2	+					C2_20E_circ_001566	4	+	3
chr2R:12919759-12919971							C2_20E_circ_001661	2	+	2
chr2R:12937513-12938669			C1_S2_circ_001642	2	+	2	C2_20E_circ_002022	9	+	7
chr2R:12938548-12939397											C3_EML_circ_006287	2	-	2
chr2R:12945001-12945303	fat-spondin	+					C2_20E_circ_002116	2	-	2
chr2R:12945467-12945782	fat-spondin	+					C2_20E_circ_001004	2	-	2
chr2R:12946087-12946354	fat-spondin	+	C1_S2_circ_007110	2	-	2
chr2R:12946215-12946724	fat-spondin	+					C2_20E_circ_002924	4	+	4	C3_EML_circ_003674	2	+	2
chr2R:12946215-12946733	fat-spondin	+	C1_S2_circ_001454	3	+	2
chr2R:12946295-12946786	fat-spondin	+					C2_20E_circ_001124	2	+	2
chr2R:1311254-1311744	laccase2	+	C1_S2_circ_005152	51	+	30	C2_20E_circ_004361	34	+	21	C3_EML_circ_000890	44	+	29	C4_20EML_circ_000484	10	+	7
chr2R:1311324-1311464	laccase2	+					C2_20E_circ_004780	2	-	2
chr2R:13162914-13163568	mbl	+	C1_S2_circ_006878	15	+	14	C2_20E_circ_005783	10	+	8	C3_EML_circ_007244	15	+	14
chr2R:13238598-13239810			C1_S2_circ_005258	7	+	6	C2_20E_circ_004449	9	+	8	C3_EML_circ_005551	12	+	9	C4_20EML_circ_002918	3	+	3
chr2R:13302957-13303123	cnk	-	C1_S2_circ_006140	2	+	2
chr2R:13305758-13305887	cnk	-					C2_20E_circ_005170	4	+	2
chr2R:13317231-13317366	Bap55	-	C1_S2_circ_004634	2	-	2
chr2R:13317737-13318067	Bap55	-					C2_20E_circ_000624	2	-	2
chr2R:13333798-13337528							C2_20E_circ_004931	6	-	6	C3_EML_circ_005585	6	-	5	C4_20EML_circ_003231	5	-	4
chr2R:13336769-13336964	mthl3	-									C3_EML_circ_001194	2	-	2
chr2R:13354756-13355006	Tes	-													C4_20EML_circ_002790	2	+	2
chr2R:13355187-13355347	Tes	-									C3_EML_circ_007103	4	+	2
chr2R:13355563-13355712	Tes	-													C4_20EML_circ_001268	2	-	2
chr2R:13358682-13358830	qkr54B	+									C3_EML_circ_000201	2	-	2
chr2R:13408003-13408233			C1_S2_circ_004723	2	+	2
chr2R:13409210-13409405	Patronin	-	C1_S2_circ_003796	2	-	2					C3_EML_circ_000672	3	-	3
chr2R:13414718-13415610											C3_EML_circ_003988	3	-	3
chr2R:13415817-13416696			C1_S2_circ_004285	3	-	3	C2_20E_circ_003629	5	-	5	C3_EML_circ_004562	5	-	5
chr2R:13418551-13419687											C3_EML_circ_003984	4	-	4
chr2R:13424574-13424815	eIF3-S9	+					C2_20E_circ_002804	2	+	2
chr2R:13424667-13425038	eIF3-S9	+	C1_S2_circ_003779	2	-	2
chr2R:13425148-13425306	eIF3-S9	+	C1_S2_circ_006781	2	+	2
chr2R:13425268-13425408	eIF3-S9	+									C3_EML_circ_004348	2	+	2
chr2R:13425283-13425478	eIF3-S9	+									C3_EML_circ_004172	3	-	2	C4_20EML_circ_002199	3	-	2
chr2R:13425283-13425558	eIF3-S9	+	C1_S2_circ_007363	2	-	2
chr2R:13425307-13425516	eIF3-S9	+													C4_20EML_circ_002447	4	+	2
chr2R:13425382-13425568	eIF3-S9	+					C2_20E_circ_002875	2	+	2
chr2R:13425478-13425651	eIF3-S9	+	C1_S2_circ_002334	3	+	2	C2_20E_circ_001982	3	+	3
chr2R:13425478-13425808	eIF3-S9	+									C3_EML_circ_006086	2	+	2
chr2R:13425558-13425808	eIF3-S9	+	C1_S2_circ_003036	2	+	2
chr2R:13425558-13425888	eIF3-S9	+					C2_20E_circ_004520	2	+	2
chr2R:13425652-13425808	eIF3-S9	+									C3_EML_circ_001903	2	+	2
chr2R:13425877-13426318	eIF3-S9	+									C3_EML_circ_006719	4	+	2
chr2R:13434125-13434287	RpL18A	-	C1_S2_circ_004800	2	-	2
chr2R:13434125-13434314	RpL18A	-	C1_S2_circ_000851	2	-	2
chr2R:13437066-13437232	MESR4	+	C1_S2_circ_004517	4	+	2
chr2R:13454004-13454158	ns2	-					C2_20E_circ_000149	2	+	2
chr2R:13463276-13463712	Dcr-2	-									C3_EML_circ_006667	3	-	3
chr2R:13467401-13467539	Dcr-2	-					C2_20E_circ_004795	2	-	2
chr2R:13553789-13554014	eIF3-S8	+									C3_EML_circ_006877	2	-	2
chr2R:13553840-13554099	eIF3-S8	+									C3_EML_circ_002264	2	+	2
chr2R:13554533-13554706	eIF3-S8	+									C3_EML_circ_004775	2	-	2
chr2R:13555009-13555273	eIF3-S8	+									C3_EML_circ_004523	4	-	2
chr2R:13555454-13556202	eIF3-S8	+									C3_EML_circ_004657	2	+	2
chr2R:13555900-13556126	eIF3-S8	+									C3_EML_circ_001363	2	-	2
chr2R:13556282-13556425	eIF3-S8	+	C1_S2_circ_005339	5	-	3
chr2R:13556384-13556551	eIF3-S8	+					C2_20E_circ_004842	2	+	2
chr2R:13556408-13556608	eIF3-S8	+					C2_20E_circ_001776	4	+	2
chr2R:13556450-13556600	eIF3-S8	+	C1_S2_circ_006866	2	-	2
chr2R:13593858-13595550	CG6424	-					C2_20E_circ_003130	2	-	2
chr2R:13615128-13615459	CG4975|CG4984	+	C1_S2_circ_001303	2	-	2
chr2R:13621446-13621733	CG34195	+									C3_EML_circ_006199	2	-	2
chr2R:13633712-13633943	sub	-					C2_20E_circ_003073	2	+	2
chr2R:13634484-13634591	sub	-	C1_S2_circ_004690	2	-	2
chr2R:13652151-13652255	OstDelta	-									C3_EML_circ_007648	2	+	2
chr2R:13652233-13652406	OstDelta	-					C2_20E_circ_003095	2	+	2
chr2R:13652816-13652953	OstDelta	-									C3_EML_circ_001062	2	+	2	C4_20EML_circ_001484	4	+	3
chr2R:13652838-13653210	OstDelta	-									C3_EML_circ_001561	2	-	2
chr2R:13666955-13667135	CG33981|fab1	-									C3_EML_circ_001890	2	+	2
chr2R:13674874-13675048	aft	+	C1_S2_circ_003728	2	+	2
chr2R:13675045-13675501	aft	+									C3_EML_circ_004603	2	-	2
chr2R:13679214-13679858											C3_EML_circ_006943	2	+	2
chr2R:13754098-13754268	Mapmodulin	-									C3_EML_circ_003635	4	+	2
chr2R:13756017-13756198	Mapmodulin	-	C1_S2_circ_001156	2	-	2
chr2R:13785755-13789584			C1_S2_circ_006301	2	+	2	C2_20E_circ_004633	2	+	2
chr2R:13785755-13791184			C1_S2_circ_002395	7	+	5	C2_20E_circ_002039	11	+	9
chr2R:13785755-13796748											C3_EML_circ_003312	2	+	2
chr2R:13789212-13789584											C3_EML_circ_000988	2	+	2
chr2R:13789212-13791184			C1_S2_circ_001525	3	+	2	C2_20E_circ_001272	7	+	6
chr2R:13795870-13796748							C2_20E_circ_001211	2	+	2
chr2R:14019940-14020113	Hsf	-	C1_S2_circ_006864	2	+	2
chr2R:14029044-14031238			C1_S2_circ_001887	2	+	2					C3_EML_circ_004062	2	+	2
chr2R:14031141-14031309	pAbp	+									C3_EML_circ_005273	2	+	2
chr2R:14031375-14031512	pAbp	+									C3_EML_circ_004155	2	+	2
chr2R:14031375-14031621	pAbp	+									C3_EML_circ_006471	4	+	2
chr2R:14031383-14031996	pAbp	+	C1_S2_circ_001881	3	+	3									C4_20EML_circ_002112	2	+	2
chr2R:14031402-14031702	pAbp	+					C2_20E_circ_006155	4	+	2
chr2R:14031402-14031996	pAbp	+									C3_EML_circ_004459	4	+	2
chr2R:14031615-14032619	pAbp	+					C2_20E_circ_006275	2	-	2
chr2R:14031996-14032170	pAbp	+	C1_S2_circ_004706	2	+	2					C3_EML_circ_000812	4	+	2
chr2R:14032351-14032704	pAbp	+					C2_20E_circ_005635	2	+	2
chr2R:14036197-14036371	CG5742	-													C4_20EML_circ_002831	2	-	2
chr2R:14054857-14055009	CG42518|MED9	+	C1_S2_circ_000006	2	-	2
chr2R:14056497-14056772	Dgp-1	-									C3_EML_circ_003467	2	-	2
chr2R:14057678-14057936							C2_20E_circ_004547	4	-	2
chr2R:14065971-14067097											C3_EML_circ_007536	2	+	2
chr2R:14070620-14070859	CG5721	-	C1_S2_circ_006218	2	+	2
chr2R:14070967-14071545	CG5721	-									C3_EML_circ_005421	2	-	2
chr2R:14163373-14163574	Ote	-													C4_20EML_circ_000813	2	-	2
chr2R:14296723-14297092	GstE9	+									C3_EML_circ_005226	2	-	2
chr2R:14297088-14297297	GstE9	+					C2_20E_circ_002533	2	+	2
chr2R:14297153-14297336	GstE9	+													C4_20EML_circ_001397	2	-	2
chr2R:14302998-14303405	Dp1	+	C1_S2_circ_004874	2	-	2
chr2R:14303658-14304067	Dp1	+	C1_S2_circ_003504	2	+	2
chr2R:14304649-14306673	Dp1	+					C2_20E_circ_005097	2	+	2
chr2R:14304762-14304983	Dp1	+													C4_20EML_circ_001389	2	-	2
chr2R:14304871-14304979	Dp1	+	C1_S2_circ_000960	2	+	2									C4_20EML_circ_000545	2	+	2
chr2R:14305198-14305351	Dp1	+									C3_EML_circ_001827	2	-	2
chr2R:14305804-14306470	Dp1	+									C3_EML_circ_001603	2	+	2
chr2R:14305811-14306043	Dp1	+	C1_S2_circ_000485	2	+	2
chr2R:14306413-14306677															C4_20EML_circ_001191	2	-	2
chr2R:14306678-14307103	Dp1	+					C2_20E_circ_002395	2	-	2
chr2R:14306975-14307116	Dp1	+	C1_S2_circ_006762	2	-	2
chr2R:14311830-14311991	CG5174	+													C4_20EML_circ_001986	2	+	2
chr2R:14315636-14315815	CG12263	+									C3_EML_circ_007129	2	-	2
chr2R:14315647-14315856	CG12263	+	C1_S2_circ_006431	2	-	2
chr2R:14318677-14320280							C2_20E_circ_005544	5	-	4	C3_EML_circ_006969	3	-	3
chr2R:14325079-14325780															C4_20EML_circ_003032	3	-	2
chr2R:14339225-14339353	CG5190	+	C1_S2_circ_001786	4	-	2
chr2R:14391964-14392110	GstE11	+									C3_EML_circ_001559	2	-	2
chr2R:14420176-14422059	CG10924	+					C2_20E_circ_002125	2	+	2
chr2R:14426317-14426473	Pepck	+					C2_20E_circ_002808	2	-	2
chr2R:14426562-14426728	Pepck	+													C4_20EML_circ_000213	2	-	2
chr2R:14445307-14448673			C1_S2_circ_007313	12	-	9	C2_20E_circ_006168	10	-	5	C3_EML_circ_007691	5	-	5
chr2R:14509269-14509963	CG5335	+									C3_EML_circ_003083	2	+	2
chr2R:14515642-14516697	Eip55E	+					C2_20E_circ_004949	2	+	2
chr2R:14517508-14517666	CG5482	-													C4_20EML_circ_000994	2	-	2
chr2R:14518658-14518948	CG5482	-									C3_EML_circ_002579	2	+	2
chr2R:14523647-14526122											C3_EML_circ_004247	4	-	4
chr2R:14523647-14526527			C1_S2_circ_007020	2	-	2
chr2R:14546039-14546361											C3_EML_circ_000828	4	-	2
chr2R:14547752-14547999	CG42306|Gint3	-													C4_20EML_circ_001633	2	+	2
chr2R:14547851-14547999	CG42306|Gint3	-													C4_20EML_circ_002723	2	+	2
chr2R:14589425-14589692	Sik3	+									C3_EML_circ_003509	2	+	2
chr2R:14682838-14682984	MFS15	-					C2_20E_circ_004284	2	+	2
chr2R:14683070-14683265	MFS15	-									C3_EML_circ_000986	2	+	2
chr2R:14685325-14685472	l(2)08717	-	C1_S2_circ_000821	2	+	2
chr2R:14713001-14713723											C3_EML_circ_007446	2	-	2
chr2R:14721127-14721282	CG15098	-									C3_EML_circ_003962	2	+	2
chr2R:14730798-14730971	CG15099	-	C1_S2_circ_006241	2	+	2
chr2R:14734680-14735115	CG15100	-									C3_EML_circ_001896	2	-	2
chr2R:14735442-14735586	CG15100	-					C2_20E_circ_001393	2	+	2
chr2R:14735794-14736013	CG15100	-	C1_S2_circ_003055	2	+	2
chr2R:14735812-14736013	CG15100	-	C1_S2_circ_005840	2	+	2
chr2R:14736012-14736160	CG15100	-									C3_EML_circ_000209	4	+	2
chr2R:14736853-14737165	CG15100	-									C3_EML_circ_007778	4	+	2
chr2R:14736996-14737171	CG15100	-	C1_S2_circ_000841	3	+	2
chr2R:14743486-14744060	Jheh2	-					C2_20E_circ_005939	2	+	2
chr2R:15010172-15010315	CG15117	-	C1_S2_circ_001916	4	-	2
chr2R:15022387-15024332							C2_20E_circ_003423	2	-	2
chr2R:15023443-15024142							C2_20E_circ_003706	3	-	3
chr2R:15029711-15049389			C1_S2_circ_006595	3	+	2
chr2R:15046238-15046857	ena	+	C1_S2_circ_007118	34	+	25	C2_20E_circ_006005	30	+	18	C3_EML_circ_007496	45	+	24	C4_20EML_circ_003900	11	+	10
chr2R:15099360-15099781	hppy	+	C1_S2_circ_000581	7	+	6
chr2R:15103925-15104546											C3_EML_circ_000791	2	+	2
chr2R:15103925-15105699			C1_S2_circ_004584	2	+	2	C2_20E_circ_003881	4	+	3	C3_EML_circ_004863	4	+	3
chr2R:15124446-15125939											C3_EML_circ_003091	2	+	2
chr2R:15129678-15130090	cora	+	C1_S2_circ_004047	3	+	3
chr2R:15178049-15178259	FK506-bp2	+									C3_EML_circ_005870	2	+	2
chr2R:15186674-15188304	Tab2	+	C1_S2_circ_006339	8	+	5	C2_20E_circ_005364	7	+	5	C3_EML_circ_006702	7	+	5	C4_20EML_circ_003513	3	+	3
chr2R:15255326-15255486	CG9416	-	C1_S2_circ_001852	2	-	2
chr2R:15279671-15280032	SdhA	-	C1_S2_circ_005785	4	+	2
chr2R:1529814-1529991	CG11665	-					C2_20E_circ_001117	2	-	2
chr2R:1530615-1530879	CG11665	-	C1_S2_circ_005769	2	+	2
chr2R:15317921-15318024	CalpA	+													C4_20EML_circ_001554	2	+	2
chr2R:15330134-15330919											C3_EML_circ_000538	3	+	3
chr2R:15330434-15330561	RpL11	+									C3_EML_circ_003493	2	+	2
chr2R:15330521-15330966							C2_20E_circ_000127	2	+	2
chr2R:15334850-15335027	betaTub56D	-					C2_20E_circ_002093	2	-	2
chr2R:15335149-15335387	betaTub56D	-					C2_20E_circ_000470	3	+	3
chr2R:15335149-15335396	betaTub56D	-									C3_EML_circ_000721	2	+	2
chr2R:15335149-15335465	betaTub56D	-									C3_EML_circ_004569	2	+	2
chr2R:15335166-15335378	betaTub56D	-	C1_S2_circ_005066	2	+	2
chr2R:15335199-15335396	betaTub56D	-									C3_EML_circ_005926	2	+	2
chr2R:15335622-15335759	betaTub56D	-	C1_S2_circ_006534	4	+	3
chr2R:15335636-15335811	betaTub56D	-									C3_EML_circ_007564	8	+	6	C4_20EML_circ_003937	3	+	2
chr2R:15335660-15335811	betaTub56D	-													C4_20EML_circ_001679	2	+	2
chr2R:15335676-15335811	betaTub56D	-									C3_EML_circ_007488	2	+	2
chr2R:15335679-15335807	betaTub56D	-	C1_S2_circ_003599	2	+	2
chr2R:15335688-15335966	betaTub56D	-									C3_EML_circ_002004	2	+	2
chr2R:15335921-15336185	betaTub56D	-	C1_S2_circ_001696	3	+	2									C4_20EML_circ_000956	2	+	2
chr2R:15341244-15341424	CG7744	+									C3_EML_circ_004616	2	-	2
chr2R:15341258-15341424	CG7744	+	C1_S2_circ_001958	2	-	2
chr2R:15341618-15341840											C3_EML_circ_001430	2	-	2
chr2R:15341777-15342086	CG7744	+	C1_S2_circ_001243	2	-	2
chr2R:15347299-15348121	par-1	+	C1_S2_circ_007123	3	+	3
chr2R:1535226-1535329	CG11665	-													C4_20EML_circ_003124	2	-	2
chr2R:15358101-15361472											C3_EML_circ_001642	3	+	3
chr2R:15360944-15361472											C3_EML_circ_000375	2	+	2
chr2R:15365120-15366370			C1_S2_circ_005875	3	+	3					C3_EML_circ_006236	5	+	4	C4_20EML_circ_003244	4	+	2
chr2R:15369420-15369594	par-1	+					C2_20E_circ_003153	2	+	2
chr2R:15370456-15371925	par-1	+					C2_20E_circ_003125	2	+	2
chr2R:1540042-1540202	CG11665	-					C2_20E_circ_004268	2	+	2
chr2R:15419674-15420216	sm	-					C2_20E_circ_003551	4	-	4
chr2R:1544181-1544380	CG1344|l(2)NC136	+									C3_EML_circ_000895	2	-	2
chr2R:15461492-15461831	sm	-					C2_20E_circ_001569	8	-	8					C4_20EML_circ_001289	3	-	2
chr2R:15461507-15461831	sm	-					C2_20E_circ_003484	3	-	3
chr2R:1548932-1549087	l(2)NC136	-					C2_20E_circ_002101	2	-	2
chr2R:15515985-15516575	sm	-	C1_S2_circ_001434	4	-	4
chr2R:15551511-15551771	hrg	-	C1_S2_circ_003780	3	-	3	C2_20E_circ_003194	2	-	2
chr2R:15553032-15553192	hrg	-													C4_20EML_circ_000855	2	+	2
chr2R:15614625-15614753															C4_20EML_circ_001895	2	-	2
chr2R:1572308-1575543			C1_S2_circ_003845	2	-	2	C2_20E_circ_003253	2	-	2	C3_EML_circ_004080	2	-	2
chr2R:1575180-1575543	scaf	-					C2_20E_circ_004092	2	-	2
chr2R:1594884-1595017	ap	-													C4_20EML_circ_003718	2	-	2
chr2R:1595724-1595884	ap	-									C3_EML_circ_004970	2	-	2
chr2R:1596115-1596604	ap	-	C1_S2_circ_003388	6	-	5	C2_20E_circ_001525	3	-	2	C3_EML_circ_001893	2	-	2
chr2R:1596115-1605271															C4_20EML_circ_003739	2	-	2
chr2R:1604153-1605268			C1_S2_circ_007063	38	-	23	C2_20E_circ_005953	19	-	12	C3_EML_circ_007450	16	-	13	C4_20EML_circ_003882	4	-	4
chr2R:1604153-1605271			C1_S2_circ_002966	224	-	68	C2_20E_circ_002478	254	-	79	C3_EML_circ_003134	195	-	71	C4_20EML_circ_001686	36	-	26
chr2R:1604153-1613885											C3_EML_circ_006310	2	-	2
chr2R:1604195-1604904															C4_20EML_circ_001300	4	+	2
chr2R:1604786-1605003	ap	-									C3_EML_circ_000355	2	-	2
chr2R:1604786-1605021	ap	-	C1_S2_circ_000989	2	-	2
chr2R:1604786-1605271			C1_S2_circ_005626	5	-	5	C2_20E_circ_004736	7	-	7	C3_EML_circ_005943	7	-	6	C4_20EML_circ_003117	9	-	5
chr2R:1605114-1605271	ap	-									C3_EML_circ_001448	2	-	2
chr2R:1613325-1614921	ap	-	C1_S2_circ_002801	28	-	23	C2_20E_circ_002345	14	-	12	C3_EML_circ_002954	27	-	20	C4_20EML_circ_001578	7	-	5
chr2R:1614232-1614375	ap	-	C1_S2_circ_006051	2	-	2
chr2R:1614238-1614375	ap	-	C1_S2_circ_001486	2	-	2
chr2R:16151781-16152282	RpS18	+									C3_EML_circ_007558	2	-	2
chr2R:16152114-16152268	RpS18	+									C3_EML_circ_006607	2	-	2
chr2R:16160283-16160594	CG10444	-									C3_EML_circ_005380	2	+	2
chr2R:16160283-16160607	CG10444	-					C2_20E_circ_005666	2	+	2
chr2R:16160288-16160600	CG10444	-									C3_EML_circ_005450	2	-	2
chr2R:16160594-16160874											C3_EML_circ_002487	2	+	2
chr2R:16161483-16161659	CG10444	-									C3_EML_circ_007340	2	+	2
chr2R:1616938-1617098							C2_20E_circ_000162	3	-	3
chr2R:1616954-1617087															C4_20EML_circ_003714	2	-	2
chr2R:16173208-16173378	CG16868	-													C4_20EML_circ_000977	2	+	2
chr2R:1618906-1619047			C1_S2_circ_002492	2	+	2
chr2R:1620643-1620951							C2_20E_circ_001458	3	-	2
chr2R:16211041-16211210	CG8920	+									C3_EML_circ_006742	3	-	3
chr2R:16212707-16213199							C2_20E_circ_000378	2	-	2
chr2R:1622523-1622629											C3_EML_circ_001355	4	-	3
chr2R:1623609-1623812							C2_20E_circ_002062	2	+	2
chr2R:1625107-1625211							C2_20E_circ_006308	2	+	2
chr2R:1625449-1625630			C1_S2_circ_005920	2	-	2
chr2R:1630546-1630944			C1_S2_circ_001603	2	-	2
chr2R:1632008-1632213			C1_S2_circ_006088	2	-	2
chr2R:1633769-1633917							C2_20E_circ_000174	2	+	2
chr2R:1635258-1635402							C2_20E_circ_001556	4	+	2
chr2R:1635477-1635657											C3_EML_circ_004977	2	-	2
chr2R:1643187-1643371	l(2)09851	+									C3_EML_circ_002193	2	-	2
chr2R:16448939-16449765	Mgat1	-									C3_EML_circ_004153	2	+	2
chr2R:1645823-1646452	CG7791	-	C1_S2_circ_005225	4	+	2
chr2R:1646026-1646416	CG7791	-													C4_20EML_circ_000624	2	-	2
chr2R:1646129-1646446	CG7791	-	C1_S2_circ_007125	2	+	2
chr2R:1647294-1647468	CG7791	-	C1_S2_circ_000624	2	+	2
chr2R:16483061-16483319			C1_S2_circ_001160	9	+	8	C2_20E_circ_000948	8	+	7	C3_EML_circ_005249	5	+	3	C4_20EML_circ_000668	12	+	8
chr2R:16483061-16486199			C1_S2_circ_001111	3	+	3	C2_20E_circ_000908	2	+	2
chr2R:16485052-16486199							C2_20E_circ_002457	3	+	2	C3_EML_circ_003109	4	+	4	C4_20EML_circ_001670	2	+	2
chr2R:16485957-16486199											C3_EML_circ_002219	3	+	3
chr2R:16500569-16500976			C1_S2_circ_004598	4	-	4	C2_20E_circ_003894	4	-	4	C3_EML_circ_004887	2	-	2	C4_20EML_circ_002554	4	-	3
chr2R:16500569-16502438			C1_S2_circ_001365	13	-	10	C2_20E_circ_001131	8	-	7	C3_EML_circ_001419	5	-	3	C4_20EML_circ_000772	4	-	4
chr2R:1650116-1650257	gp210	+									C3_EML_circ_007005	2	+	2
chr2R:1650533-1651316	gp210	+					C2_20E_circ_005547	2	+	2
chr2R:1650533-1651705	gp210	+									C3_EML_circ_006610	4	+	2
chr2R:1651238-1651582	gp210	+													C4_20EML_circ_002344	2	+	2
chr2R:1651572-1651711	gp210	+													C4_20EML_circ_001762	2	+	2
chr2R:1651712-1652116	gp210	+									C3_EML_circ_003564	4	+	3
chr2R:1651720-1651883	gp210	+					C2_20E_circ_005138	3	-	3
chr2R:1652001-1652116	gp210	+					C2_20E_circ_002377	6	+	2
chr2R:1652144-1652637	gp210	+									C3_EML_circ_004762	2	+	2
chr2R:16529972-16530096	CG11110|CG33785|CG33786	+									C3_EML_circ_006823	2	-	2
chr2R:1653298-1653513			C1_S2_circ_002419	2	-	2
chr2R:1653957-1654301											C3_EML_circ_004829	4	+	4
chr2R:1654789-1655066			C1_S2_circ_003972	2	+	2
chr2R:1654789-1655565			C1_S2_circ_002324	4	+	4	C2_20E_circ_001976	6	+	5	C3_EML_circ_002471	8	+	6	C4_20EML_circ_001292	2	+	2
chr2R:16551530-16551726	Fem-1	-	C1_S2_circ_003552	2	+	2
chr2R:16555183-16555363	exu	-					C2_20E_circ_000347	2	+	2
chr2R:1657974-1658361			C1_S2_circ_002441	4	+	4
chr2R:1659420-1660228	gp210	+					C2_20E_circ_003673	2	+	2	C3_EML_circ_004615	3	+	2
chr2R:16633289-16635027			C1_S2_circ_002386	2	+	2					C3_EML_circ_007403	2	+	2
chr2R:1668196-1668343											C3_EML_circ_000456	2	-	2
chr2R:16716768-16717017	sktl	-					C2_20E_circ_005107	2	+	2
chr2R:16762742-16764126											C3_EML_circ_000381	4	+	3
chr2R:16763979-16764126	Ipk1	+					C2_20E_circ_004033	2	+	2
chr2R:16768265-16768655			C1_S2_circ_004247	2	+	2					C3_EML_circ_004519	6	+	5
chr2R:16888516-16893904			C1_S2_circ_005675	3	+	3
chr2R:16891144-16891599	CG10543	+					C2_20E_circ_001792	2	+	2
chr2R:16896276-16896497	CG30291	-	C1_S2_circ_004722	2	-	2
chr2R:16946374-16946694	cpa	+													C4_20EML_circ_003142	2	+	2
chr2R:17011596-17011946	CG4050	-	C1_S2_circ_005759	2	-	2
chr2R:17025730-17026737	Magi	-	C1_S2_circ_005043	9	-	7					C3_EML_circ_005334	5	-	5
chr2R:17031127-17031280	Xbp1	+	C1_S2_circ_006358	2	+	2
chr2R:17032153-17032314	Xbp1	+					C2_20E_circ_003804	2	+	2
chr2R:17032510-17032841	Xbp1	+					C2_20E_circ_005833	2	-	2
chr2R:17043373-17044449											C3_EML_circ_000712	2	-	2
chr2R:17044368-17044802	CG30389	-									C3_EML_circ_002558	2	-	2
chr2R:17053063-17053379	CG4266	-	C1_S2_circ_006191	318	-	80	C2_20E_circ_005238	269	-	64	C3_EML_circ_006551	397	-	81	C4_20EML_circ_003430	182	-	50
chr2R:17061459-17061637	Xpd	+													C4_20EML_circ_001631	2	-	2
chr2R:17067442-17067652	Pu	+	C1_S2_circ_003941	4	+	3	C2_20E_circ_001206	2	+	2	C3_EML_circ_004181	4	+	4	C4_20EML_circ_002207	6	+	5
chr2R:17073307-17073516	tud	+	C1_S2_circ_002769	2	+	2
chr2R:17073801-17074022	tud	+									C3_EML_circ_005424	2	-	2
chr2R:17074444-17074821	tud	+					C2_20E_circ_002916	2	+	2
chr2R:17075151-17075289	tud	+	C1_S2_circ_006385	2	+	2
chr2R:17075151-17075361	tud	+					C2_20E_circ_002682	3	+	2	C3_EML_circ_003378	3	+	3
chr2R:17075362-17075622											C3_EML_circ_000002	2	+	2
chr2R:17075705-17075999							C2_20E_circ_001887	2	+	2
chr2R:17076346-17076591	tud	+													C4_20EML_circ_003195	2	+	2
chr2R:17077654-17077891	tud	+									C3_EML_circ_006902	2	-	2
chr2R:17078290-17078446	tud	+													C4_20EML_circ_002944	4	+	2
chr2R:17078299-17078431	tud	+									C3_EML_circ_006755	2	+	2
chr2R:17078740-17078979	tud	+	C1_S2_circ_001870	2	-	2
chr2R:17078917-17079725	tud	+	C1_S2_circ_006673	2	+	2
chr2R:17079355-17079535	tud	+	C1_S2_circ_000195	4	+	4					C3_EML_circ_000205	3	+	3
chr2R:17079528-17079696	tud	+	C1_S2_circ_000906	3	-	3	C2_20E_circ_000742	12	-	6	C3_EML_circ_000960	6	-	6	C4_20EML_circ_000522	5	-	4
chr2R:17079535-17079711	tud	+	C1_S2_circ_002157	2	+	2
chr2R:17092117-17093046			C1_S2_circ_005334	2	+	2
chr2R:17158265-17164111			C1_S2_circ_003508	4	+	4
chr2R:17171407-17171567	MFS16	+													C4_20EML_circ_003568	2	+	2
chr2R:17208279-17208463	CG30394	-													C4_20EML_circ_000830	2	+	2
chr2R:17209176-17209448							C2_20E_circ_002627	2	+	2
chr2R:17217407-17217594	dom	+	C1_S2_circ_002583	4	+	2
chr2R:17246321-17254470							C2_20E_circ_002316	3	-	2
chr2R:17251203-17254470			C1_S2_circ_002661	2	-	2	C2_20E_circ_002248	3	-	3
chr2R:17272552-17272681	EfSec	-									C3_EML_circ_005652	2	-	2
chr2R:17348380-17348864			C1_S2_circ_000726	5	-	4	C2_20E_circ_004301	6	-	5	C3_EML_circ_005376	5	-	4	C4_20EML_circ_002820	3	-	2
chr2R:17374759-17374927	Fkbp13	-					C2_20E_circ_001912	2	-	2
chr2R:17375523-17375866	Fkbp13	-	C1_S2_circ_006663	3	-	2	C2_20E_circ_005613	2	-	2	C3_EML_circ_007056	4	-	3	C4_20EML_circ_003680	2	-	2
chr2R:17397622-17399682			C1_S2_circ_004425	3	+	3	C2_20E_circ_003743	2	+	2
chr2R:17398371-17401823			C1_S2_circ_001588	2	+	2	C2_20E_circ_001340	4	+	4
chr2R:17515164-17515579	mahj	+					C2_20E_circ_003068	2	-	2
chr2R:1752377-1755790							C2_20E_circ_000921	2	-	2
chr2R:17525552-17525728	CG10321	+	C1_S2_circ_005956	2	+	2
chr2R:17537615-17538297	CG10082	+	C1_S2_circ_006346	3	+	3
chr2R:17537615-17540068			C1_S2_circ_002603	2	+	2
chr2R:17555913-17556099	CG42379|CG42380|CG42381|CG9865	-													C4_20EML_circ_002699	2	+	2
chr2R:17573435-17573635	CG10306	+									C3_EML_circ_000763	3	+	2
chr2R:17579739-17579879	CG42496|Ppcdc	+	C1_S2_circ_005959	2	+	2
chr2R:17955931-17956805	Snp	+	C1_S2_circ_004136	16	+	9	C2_20E_circ_003495	15	+	12	C3_EML_circ_004394	8	+	7	C4_20EML_circ_002301	10	+	8
chr2R:17998050-17999014			C1_S2_circ_006899	16	-	10	C2_20E_circ_005807	8	-	6	C3_EML_circ_007274	11	-	9
chr2R:17998832-18000093			C1_S2_circ_003374	4	-	3	C2_20E_circ_002837	3	-	3	C3_EML_circ_003569	3	-	3	C4_20EML_circ_001883	2	-	2
chr2R:18071987-18072164	MED16	+													C4_20EML_circ_002587	2	-	2
chr2R:18077752-18077936	Swim	-									C3_EML_circ_001044	4	-	2
chr2R:18213629-18213761	Gp150	+					C2_20E_circ_003994	2	+	2
chr2R:18427941-18428482			C1_S2_circ_004553	3	-	2	C2_20E_circ_003857	6	-	5	C3_EML_circ_004842	2	-	2
chr2R:18442722-18444299	px	-	C1_S2_circ_005646	4	-	4	C2_20E_circ_004752	5	-	3	C3_EML_circ_005976	7	-	5
chr2R:18495291-18495400	RpS16	+	C1_S2_circ_000524	4	+	2
chr2R:18495294-18495406	RpS16	+	C1_S2_circ_005196	2	-	2
chr2R:18495982-18496846	Vps20	+					C2_20E_circ_002205	2	+	2
chr2R:18528185-18528333	RpS24	-	C1_S2_circ_000770	6	-	2
chr2R:18528202-18528366	RpS24	-									C3_EML_circ_000638	3	+	3
chr2R:18528334-18528506	RpS24	-					C2_20E_circ_004226	2	-	2					C4_20EML_circ_002772	7	-	6
chr2R:18529526-18529733	Ugt58Fa	-					C2_20E_circ_004653	2	-	2
chr2R:18533425-18533770			C1_S2_circ_005530	2	-	2
chr2R:1857263-1857469	BubR1	-	C1_S2_circ_005027	2	+	2
chr2R:1864579-1864740	mle	-					C2_20E_circ_006170	2	+	2
chr2R:18688296-18688452	blw	+	C1_S2_circ_005216	2	-	2
chr2R:18694254-18694388	CycB	-									C3_EML_circ_003951	2	-	2
chr2R:18742195-18742381	RpL23	+					C2_20E_circ_000597	2	+	2
chr2R:18742306-18743032			C1_S2_circ_002658	2	-	2
chr2R:18743033-18743173	RpL23	+	C1_S2_circ_000656	3	-	2
chr2R:18771741-18772703															C4_20EML_circ_001581	2	+	2
chr2R:18804560-18804809	CG30187	-					C2_20E_circ_002630	2	+	2
chr2R:18814621-18815152															C4_20EML_circ_002779	2	+	2
chr2R:18823737-18824154	CG3800	-									C3_EML_circ_006489	2	-	2
chr2R:1885268-1888928	Src42A	+					C2_20E_circ_002342	3	+	3
chr2R:18950882-18951102	CG9890	-	C1_S2_circ_000579	2	+	2
chr2R:18958810-18958945	l(2)k09913	+					C2_20E_circ_005745	4	+	4
chr2R:18965188-18965656	Art7	-									C3_EML_circ_007183	2	+	2
chr2R:1896567-1897006			C1_S2_circ_002831	3	+	3	C2_20E_circ_002365	3	+	3	C3_EML_circ_002979	6	+	5	C4_20EML_circ_001598	3	+	3
chr2R:1896567-1899303							C2_20E_circ_003939	2	+	2
chr2R:1896567-1899336			C1_S2_circ_000434	3	+	3
chr2R:1901489-1901644	Act42A	-	C1_S2_circ_005081	2	-	2
chr2R:1901690-1902329	Act42A	-					C2_20E_circ_001096	2	-	2
chr2R:1901778-1901984	Act42A	-	C1_S2_circ_007338	2	+	2
chr2R:1902477-1902629	Act42A	-	C1_S2_circ_006365	2	+	2
chr2R:1902648-1902908	Act42A	-					C2_20E_circ_003835	2	+	2
chr2R:1902718-1902927	Act42A	-													C4_20EML_circ_003750	3	-	3
chr2R:1906603-1906728	Pngl	+	C1_S2_circ_003410	2	+	2
chr2R:1919602-1920226	SCAP	-	C1_S2_circ_006087	4	-	3	C2_20E_circ_005137	7	-	7	C3_EML_circ_006445	3	-	3
chr2R:19244579-19244796							C2_20E_circ_004940	9	+	6
chr2R:19257073-19257371	Ice1	+	C1_S2_circ_002930	2	-	2
chr2R:19270137-19270645											C3_EML_circ_001347	2	-	2
chr2R:19302019-19306818			C1_S2_circ_001446	6	-	6					C3_EML_circ_001503	2	-	2
chr2R:19343705-19345388	CG43795|CG5357	+					C2_20E_circ_003956	2	+	2
chr2R:19368954-19370006			C1_S2_circ_007235	3	+	3									C4_20EML_circ_002941	4	+	2
chr2R:19407817-19410945							C2_20E_circ_004568	2	+	2
chr2R:19437520-19437704	pita	-									C3_EML_circ_005435	2	-	2
chr2R:19552816-19553558	Pde8	+	C1_S2_circ_006265	68	+	32	C2_20E_circ_005301	36	+	24	C3_EML_circ_006615	50	+	31	C4_20EML_circ_003471	7	+	7
chr2R:19552816-19559611			C1_S2_circ_003896	3	+	2	C2_20E_circ_003297	7	+	6	C3_EML_circ_004137	6	+	5
chr2R:19587072-19587233	CG4091	-					C2_20E_circ_001522	4	-	2
chr2R:19587573-19587758	CG4091	-									C3_EML_circ_005873	2	+	2
chr2R:19593049-19593524	l(2)not	-					C2_20E_circ_000179	2	-	2
chr2R:19609732-19610398	Sesn	+	C1_S2_circ_001126	41	+	27	C2_20E_circ_000916	48	+	32	C3_EML_circ_001190	33	+	22	C4_20EML_circ_000648	17	+	12
chr2R:19622935-19623079	egl	-					C2_20E_circ_005769	2	+	2
chr2R:19624661-19624811	egl	-					C2_20E_circ_004079	2	+	2
chr2R:19631859-19632137	egl	-	C1_S2_circ_005340	2	-	2	C2_20E_circ_004523	3	-	2	C3_EML_circ_005641	2	-	2
chr2R:19732743-19733171															C4_20EML_circ_001848	4	-	2
chr2R:19736933-19737034	eIF6	-									C3_EML_circ_000246	2	+	2
chr2R:19754728-19754966	Thiolase	-	C1_S2_circ_005260	2	+	2
chr2R:19763901-19764029	ken	+	C1_S2_circ_004975	2	-	2
chr2R:1977499-1981658	EcR	-					C2_20E_circ_003024	2	-	2
chr2R:19780707-19780941	Upf3	-	C1_S2_circ_005793	2	-	2
chr2R:19793658-19793834	Nap1	-	C1_S2_circ_002013	2	-	2
chr2R:19793691-19793822	Nap1	-					C2_20E_circ_000315	2	+	2
chr2R:19800662-19800867											C3_EML_circ_000639	2	-	2
chr2R:19801160-19801540	kcc	+					C2_20E_circ_005529	2	+	2
chr2R:19817795-19818004	Ca-P60A	-													C4_20EML_circ_002713	2	-	2
chr2R:19818844-19818994	Ca-P60A	-													C4_20EML_circ_000835	2	+	2
chr2R:19852937-19853244	Alas	+	C1_S2_circ_001194	2	+	2	C2_20E_circ_000982	4	+	3	C3_EML_circ_001251	10	+	8	C4_20EML_circ_000690	3	+	2
chr2R:19852941-19853070	Alas	+					C2_20E_circ_000664	2	-	2
chr2R:19853248-19853391	Alas	+	C1_S2_circ_005824	2	-	2
chr2R:19861707-19861860	mr	+	C1_S2_circ_002967	4	-	2
chr2R:19863941-19864099	Gadd34	-					C2_20E_circ_003667	2	+	2
chr2R:19923399-19923585	MAN1	+									C3_EML_circ_004996	2	+	2
chr2R:19930220-19930552	IntS1	+					C2_20E_circ_004023	2	-	2
chr2R:19946593-19946854	eIF-5A	+	C1_S2_circ_005938	2	+	2
chr2R:19946790-19946946	eIF-5A	+									C3_EML_circ_005276	4	+	4
chr2R:19946826-19946942	eIF-5A	+													C4_20EML_circ_001076	4	-	3
chr2R:19948335-19948516	RpL12	+									C3_EML_circ_006956	2	+	2
chr2R:20088546-20088702	CG3356	+					C2_20E_circ_000802	2	-	2
chr2R:20088703-20089310	CG3356	+	C1_S2_circ_006111	2	-	2
chr2R:20150056-20150530	CG3376	+									C3_EML_circ_006324	4	+	3
chr2R:2023219-2023706															C4_20EML_circ_001193	4	-	2
chr2R:20280384-20280518	slik	-									C3_EML_circ_000095	2	-	2
chr2R:20283565-20288865							C2_20E_circ_005131	2	-	2
chr2R:20285786-20286026	slik	-	C1_S2_circ_005629	2	+	2
chr2R:20287722-20288865			C1_S2_circ_000974	53	-	29	C2_20E_circ_005004	28	-	19	C3_EML_circ_001026	32	-	21	C4_20EML_circ_000551	6	-	6
chr2R:20288667-20288856	slik	-					C2_20E_circ_005789	2	+	2
chr2R:20293142-20293348											C3_EML_circ_004140	2	-	2
chr2R:20294047-20295175											C3_EML_circ_004800	2	-	2
chr2R:20300775-20300904	CG3419	+													C4_20EML_circ_002052	2	-	2
chr2R:2039334-2040055	EcR	-	C1_S2_circ_000389	2	-	2
chr2R:20399094-20399295	Letm1	-	C1_S2_circ_002867	2	+	2
chr2R:20429070-20429223			C1_S2_circ_002302	4	+	2
chr2R:20455310-20455467	uri	+	C1_S2_circ_002668	2	-	2
chr2R:20499874-20500096	CG3608	+									C3_EML_circ_000826	2	+	2
chr2R:20508224-20512842			C1_S2_circ_005993	3	-	2
chr2R:20511195-20512842			C1_S2_circ_006330	2	-	2	C2_20E_circ_005354	5	-	5	C3_EML_circ_006684	6	-	6	C4_20EML_circ_003507	2	-	2
chr2R:20519070-20519394	CR43787|Cyp9c1	+	C1_S2_circ_002169	2	-	2
chr2R:20519131-20519421	CR43787|Cyp9c1	+	C1_S2_circ_004890	2	+	2
chr2R:20556050-20556348	CG33228	-	C1_S2_circ_001509	2	+	2
chr2R:20556330-20556616	CG33228	-					C2_20E_circ_000401	3	+	3
chr2R:20563186-20563335	Mmp1	-													C4_20EML_circ_001719	2	-	2
chr2R:20569736-20569964	Mmp1	-	C1_S2_circ_002674	2	-	2									C4_20EML_circ_001517	6	-	5
chr2R:20574775-20574882	Mmp1	-	C1_S2_circ_001951	2	+	2					C3_EML_circ_001645	4	+	3	C4_20EML_circ_000889	6	+	4
chr2R:20601624-20602722	CG33988	-									C3_EML_circ_005181	3	-	3	C4_20EML_circ_002733	3	-	3
chr2R:20601993-20602722	CG33988	-	C1_S2_circ_002864	101	-	44	C2_20E_circ_002386	97	-	40	C3_EML_circ_003016	83	-	34	C4_20EML_circ_001612	25	-	13
chr2R:20654035-20654217	CG3894	+					C2_20E_circ_006246	2	-	2
chr2R:20659247-20660318			C1_S2_circ_001972	17	-	13	C2_20E_circ_001692	48	-	24	C3_EML_circ_002100	18	-	15	C4_20EML_circ_001086	17	-	12
chr2R:20670513-20670702	CG16912	-	C1_S2_circ_001083	2	+	2
chr2R:20675944-20676242	Reg-5	-	C1_S2_circ_002353	3	+	3
chr2R:20762576-20762756	CG30423	-					C2_20E_circ_006043	2	+	2
chr2R:20770153-20771135			C1_S2_circ_003435	5	+	5	C2_20E_circ_000462	3	+	3	C3_EML_circ_000600	2	+	2	C4_20EML_circ_000323	2	+	2
chr2R:20770153-20771257			C1_S2_circ_003912	2	+	2	C2_20E_circ_003314	6	+	5
chr2R:20770158-20770338	NKAIN	+					C2_20E_circ_004339	2	+	2
chr2R:20781606-20782129	NaCP60E	+	C1_S2_circ_006276	2	+	2
chr2R:20791042-20791311							C2_20E_circ_003293	3	-	2
chr2R:20791053-20791299			C1_S2_circ_007381	2	-	2
chr2R:20791067-20791302											C3_EML_circ_005157	2	-	2
chr2R:20828347-20828477	Tina-1	-	C1_S2_circ_003534	2	+	2
chr2R:20848452-20849270	CG2765	-	C1_S2_circ_005137	62	-	42	C2_20E_circ_000874	80	-	42	C3_EML_circ_005432	53	-	28	C4_20EML_circ_002860	11	-	9
chr2R:20848642-20849270	CG2765	-	C1_S2_circ_007185	127	-	51	C2_20E_circ_006062	106	-	44	C3_EML_circ_007573	55	-	33	C4_20EML_circ_003945	4	-	4
chr2R:20880125-20880282	zip	-													C4_20EML_circ_002672	2	+	2
chr2R:20889810-20893606			C1_S2_circ_002597	3	-	2									C4_20EML_circ_001457	3	-	3
chr2R:2136916-2138357			C1_S2_circ_005346	2	+	2					C3_EML_circ_005646	2	+	2
chr2R:238053-238723			C1_S2_circ_005606	6	-	5	C2_20E_circ_004719	6	-	5	C3_EML_circ_005924	3	-	2	C4_20EML_circ_003106	3	-	2
chr2R:2390257-2391193	jing	+	C1_S2_circ_005672	2	+	2
chr2R:2514678-2514890	Vha16-1	-	C1_S2_circ_004954	28	-	16	C2_20E_circ_004181	24	-	17	C3_EML_circ_005217	41	-	23	C4_20EML_circ_002753	14	-	11
chr2R:2529161-2529328	Bap170	+									C3_EML_circ_006842	2	-	2
chr2R:2530263-2530790	Fmo-2	-													C4_20EML_circ_001898	2	-	2
chr2R:2548257-2548476	Dpit47	-									C3_EML_circ_002761	2	-	2
chr2R:2548284-2548584	Dpit47	-									C3_EML_circ_001616	3	-	2
chr2R:2559487-2559670	Hsepi	-					C2_20E_circ_001938	2	-	2
chr2R:265873-266660			C1_S2_circ_000273	3	-	3
chr2R:2700432-2700580	koi	+													C4_20EML_circ_001210	2	-	2
chr2R:2701541-2701798	koi	+	C1_S2_circ_003993	8	+	2
chr2R:2702181-2702373	koi	+	C1_S2_circ_006513	2	+	2
chr2R:2703059-2703203	koi	+					C2_20E_circ_005527	2	+	2
chr2R:2749832-2749994	coro	-													C4_20EML_circ_000741	2	-	2
chr2R:2750566-2750749	coro	-									C3_EML_circ_005187	2	-	2
chr2R:2751782-2754446							C2_20E_circ_006315	2	-	2
chr2R:2751890-2752038	coro	-	C1_S2_circ_000881	2	+	2
chr2R:2816013-2817875			C1_S2_circ_000514	2	-	2	C2_20E_circ_001092	4	-	3
chr2R:2816577-2817603							C2_20E_circ_000524	3	-	3
chr2R:2897607-2897805	Tsp42Ed	-									C3_EML_circ_007203	2	-	2
chr2R:2904581-2904880	Tsp42Ee	+	C1_S2_circ_000307	2	+	2
chr2R:2904777-2904971	Tsp42Ee	+					C2_20E_circ_002613	2	-	2
chr2R:2904945-2905326											C3_EML_circ_004163	2	-	2
chr2R:2905351-2905495	Tsp42Ee	+					C2_20E_circ_000876	2	+	2
chr2R:2905351-2905506	Tsp42Ee	+									C3_EML_circ_001879	2	+	2	C4_20EML_circ_001004	6	+	6
chr2R:2905364-2905465	Tsp42Ee	+													C4_20EML_circ_003587	2	-	2
chr2R:2905368-2905492	Tsp42Ee	+	C1_S2_circ_004877	2	-	2
chr2R:3131368-3131629	Ady43A	-					C2_20E_circ_000207	4	-	2
chr2R:3132492-3132648	Ady43A	-					C2_20E_circ_000882	2	-	2
chr2R:3211323-3212242			C1_S2_circ_006760	2	-	2
chr2R:3232989-3249372			C1_S2_circ_002567	5	-	5
chr2R:3235353-3250699															C4_20EML_circ_002639	2	-	2
chr2R:3235353-3251853			C1_S2_circ_003223	3	-	3
chr2R:3235353-3252398															C4_20EML_circ_001558	2	-	2
chr2R:3235353-3252684							C2_20E_circ_002548	3	-	3
chr2R:3235353-3252987							C2_20E_circ_000188	3	-	3					C4_20EML_circ_000127	5	-	4
chr2R:3235353-3254471			C1_S2_circ_005994	2	-	2	C2_20E_circ_005062	2	-	2	C3_EML_circ_006362	4	-	4
chr2R:3235353-3256237			C1_S2_circ_007116	15	-	12	C2_20E_circ_006002	12	-	10	C3_EML_circ_007494	6	-	3	C4_20EML_circ_003899	4	-	2
chr2R:3242190-3256237											C3_EML_circ_000033	2	-	2
chr2R:3242386-3252122															C4_20EML_circ_002196	2	-	2
chr2R:3244031-3252987											C3_EML_circ_001737	2	-	2
chr2R:3244249-3250699							C2_20E_circ_006182	2	-	2
chr2R:3245507-3252987															C4_20EML_circ_000453	2	-	2
chr2R:3246311-3249372															C4_20EML_circ_001925	2	-	2
chr2R:3246520-3249372															C4_20EML_circ_002350	2	-	2
chr2R:3246520-3251853															C4_20EML_circ_001104	2	-	2
chr2R:3247171-3249372			C1_S2_circ_002280	2	-	2
chr2R:3249222-3249364	Dscam	-									C3_EML_circ_006053	2	-	2
chr2R:3249222-3249372	Dscam	-	C1_S2_circ_001819	2	-	2
chr2R:3249222-3253609			C1_S2_circ_005134	9	-	5	C2_20E_circ_000854	9	-	6	C3_EML_circ_005427	8	-	6	C4_20EML_circ_002856	2	-	2
chr2R:3249222-3254471							C2_20E_circ_000331	2	-	2
chr2R:3249222-3256237			C1_S2_circ_006921	4	-	4	C2_20E_circ_005819	4	-	4	C3_EML_circ_007291	2	-	2
chr2R:3265038-3265219	Dscam	-	C1_S2_circ_003102	3	-	3	C2_20E_circ_002604	4	-	4	C3_EML_circ_003304	2	-	2
chr2R:3277582-3278076	CG11107	+									C3_EML_circ_000140	2	+	2
chr2R:3277804-3277917	CG11107	+									C3_EML_circ_000937	2	-	2
chr2R:3342806-3343274	Inos	-					C2_20E_circ_003311	2	-	2	C3_EML_circ_004149	3	-	3
chr2R:3350290-3350584	CG11141	-	C1_S2_circ_003133	2	-	2
chr2R:3356864-3358387											C3_EML_circ_002804	8	-	8
chr2R:3378580-3379069	Coop	-	C1_S2_circ_003282	2	+	2
chr2R:3382715-3382883	CG1620	-									C3_EML_circ_001125	2	-	2
chr2R:3388823-3389053	didum	+					C2_20E_circ_002675	2	+	2
chr2R:3389033-3389182	didum	+									C3_EML_circ_001431	2	-	2
chr2R:3401373-3401549	CG1603	-	C1_S2_circ_005979	2	-	2
chr2R:3407475-3407819	CG2144	+	C1_S2_circ_001173	3	-	2
chr2R:3407484-3407637	CG2144	+									C3_EML_circ_004004	2	+	2
chr2R:3408823-3409444	CG2144	+	C1_S2_circ_006289	3	-	2
chr2R:3425981-3427103											C3_EML_circ_002719	2	-	2
chr2R:3460880-3461013	Vps13	+	C1_S2_circ_007226	2	+	2
chr2R:3466572-3466915	Vps13	+									C3_EML_circ_005304	2	+	2
chr2R:3467590-3467939	Vps13	+	C1_S2_circ_002862	2	+	2
chr2R:3484011-3493749											C3_EML_circ_004545	4	-	2
chr2R:3484769-3490729							C2_20E_circ_005038	2	-	2
chr2R:3489936-3491024			C1_S2_circ_000165	14	-	10	C2_20E_circ_000134	8	-	6	C3_EML_circ_000177	11	-	9	C4_20EML_circ_000094	2	-	2
chr2R:3489936-3493749			C1_S2_circ_000611	33	-	21	C2_20E_circ_000502	20	-	16	C3_EML_circ_000666	21	-	16
chr2R:3490626-3493749							C2_20E_circ_003952	2	-	2
chr2R:3513995-3514677	CG43340	+	C1_S2_circ_002553	34	+	25	C2_20E_circ_002162	18	+	15	C3_EML_circ_002701	20	+	12	C4_20EML_circ_001426	4	+	4
chr2R:3521720-3522705			C1_S2_circ_005969	18	+	12	C2_20E_circ_005036	13	+	10	C3_EML_circ_006338	17	+	13	C4_20EML_circ_003288	3	+	3
chr2R:3521720-3526410			C1_S2_circ_005761	5	+	5					C3_EML_circ_003637	3	+	3
chr2R:3521720-3528122											C3_EML_circ_005341	2	+	2
chr2R:3554620-3554767	CG2064	+													C4_20EML_circ_002077	2	-	2
chr2R:3572478-3573094							C2_20E_circ_004942	2	-	2	C3_EML_circ_006219	4	-	2
chr2R:3572478-3574459			C1_S2_circ_003296	6	-	6	C2_20E_circ_002770	7	-	7					C4_20EML_circ_002722	2	-	2
chr2R:3574048-3574459															C4_20EML_circ_003145	3	-	3
chr2R:3574048-3575798			C1_S2_circ_003420	5	-	5	C2_20E_circ_002876	6	-	6	C3_EML_circ_003618	2	-	2
chr2R:3613193-3613500			C1_S2_circ_005320	3	-	3					C3_EML_circ_005622	3	-	3
chr2R:3613193-3617213			C1_S2_circ_000334	6	-	3	C2_20E_circ_000283	3	-	3	C3_EML_circ_000366	6	-	6
chr2R:3615446-3617213			C1_S2_circ_001523	6	-	4	C2_20E_circ_001271	4	-	4	C3_EML_circ_001732	5	-	5
chr2R:3679707-3679873	Gapdh1	-	C1_S2_circ_001311	2	+	2
chr2R:3679728-3679873	Gapdh1	-	C1_S2_circ_000799	2	+	2
chr2R:3680226-3680391	Gapdh1	-	C1_S2_circ_002463	2	+	2
chr2R:3689982-3690116	Nop17l	-									C3_EML_circ_003369	2	-	2
chr2R:3691016-3692443	Nop17l	-	C1_S2_circ_003487	2	-	2
chr2R:3696091-3696282	sax	+	C1_S2_circ_004013	2	-	2
chr2R:3806405-3806809	lin19	+	C1_S2_circ_004592	4	+	2
chr2R:3825622-3825766	CG8728	-					C2_20E_circ_004348	2	+	2
chr2R:3831321-3831602			C1_S2_circ_006362	2	-	2
chr2R:3835109-3836025	CG14764	-	C1_S2_circ_003788	13	-	8	C2_20E_circ_003202	19	-	12	C3_EML_circ_004020	5	-	5
chr2R:3835423-3835614	CG14764	-									C3_EML_circ_000130	2	+	2
chr2R:3860953-3861340	CSN4	+													C4_20EML_circ_001321	2	+	2
chr2R:3861657-3861804	ACC	-	C1_S2_circ_000465	2	-	2
chr2R:3862571-3862738	ACC	-									C3_EML_circ_000166	2	-	2
chr2R:3863975-3864180	ACC	-	C1_S2_circ_006470	2	-	2
chr2R:3866716-3867191	ACC	-	C1_S2_circ_002802	2	-	2
chr2R:3870145-3872956											C3_EML_circ_006398	4	-	3
chr2R:3872385-3872956	ACC	-	C1_S2_circ_004957	4	-	4
chr2R:3958852-3959003	lig	+									C3_EML_circ_001766	2	+	2
chr2R:3960631-3960976			C1_S2_circ_002646	4	+	2	C2_20E_circ_002237	2	+	2	C3_EML_circ_002793	5	+	4
chr2R:3961914-3963048											C3_EML_circ_005701	2	+	2
chr2R:3962977-3963953			C1_S2_circ_005181	25	+	18	C2_20E_circ_004391	38	+	24	C3_EML_circ_005463	30	+	24	C4_20EML_circ_002881	5	+	3
chr2R:3968535-3969008							C2_20E_circ_005463	2	-	2	C3_EML_circ_006853	4	-	4
chr2R:4003771-4003911	Asap1	-									C3_EML_circ_003829	2	-	2
chr2R:4004307-4004476	Asap1	-									C3_EML_circ_004646	2	+	2
chr2R:4017141-4017317	CG42516|Pbp49	-									C3_EML_circ_002307	2	+	2
chr2R:4017686-4017845	CG42516|Pbp49	-													C4_20EML_circ_003973	2	-	2
chr2R:4019894-4020296	Pabp2	+					C2_20E_circ_004807	2	+	2
chr2R:4019894-4020713											C3_EML_circ_002207	3	+	2
chr2R:4024599-4024767	Lpin	-													C4_20EML_circ_002088	2	-	2
chr2R:403557-403719	RpL38	-					C2_20E_circ_003419	2	-	2
chr2R:403629-403796	RpL38	-	C1_S2_circ_000630	2	-	2
chr2R:403692-403942	RpL38	-					C2_20E_circ_000212	2	+	2
chr2R:4097704-4098147	LRP1	+	C1_S2_circ_006236	5	-	2
chr2R:4101943-4102323	LRP1	+					C2_20E_circ_004826	2	-	2
chr2R:4104935-4105324	LRP1	+					C2_20E_circ_002683	2	-	2
chr2R:4108362-4108599	LRP1	+					C2_20E_circ_005245	4	-	2
chr2R:4110483-4110727	LRP1	+									C3_EML_circ_005691	2	+	2
chr2R:4111119-4111271	LRP1	+	C1_S2_circ_007002	2	+	2
chr2R:4427719-4428141			C1_S2_circ_004134	2	+	2	C2_20E_circ_003489	3	+	3	C3_EML_circ_004389	4	+	4	C4_20EML_circ_002297	4	+	4
chr2R:4487862-4488734	rgr	+	C1_S2_circ_000466	2	+	2
chr2R:450349-450586	Stlk	+					C2_20E_circ_005746	3	+	3
chr2R:4510321-4511038	Cirl	+					C2_20E_circ_002957	2	+	2
chr2R:4514303-4514472	beta3GalTII	-	C1_S2_circ_003472	4	+	2
chr2R:4562151-4562376	Acsl	+	C1_S2_circ_006955	4	+	3					C3_EML_circ_007334	6	+	5
chr2R:4562151-4564112			C1_S2_circ_005065	90	+	42	C2_20E_circ_004287	65	+	35	C3_EML_circ_000873	95	+	41	C4_20EML_circ_000471	15	+	11
chr2R:4562151-4566639			C1_S2_circ_002740	45	+	28	C2_20E_circ_002302	20	+	16	C3_EML_circ_002897	31	+	22
chr2R:4565934-4566639	Acsl	+	C1_S2_circ_005355	63	+	38	C2_20E_circ_002012	41	+	25	C3_EML_circ_005655	55	+	31	C4_20EML_circ_002972	11	+	8
chr2R:4566450-4566630	Acsl	+					C2_20E_circ_001195	2	+	2
chr2R:4567514-4567668	Acsl	+									C3_EML_circ_006008	2	-	2
chr2R:4567533-4567665	Acsl	+													C4_20EML_circ_000564	2	+	2
chr2R:4790179-4790531	Ggamma1	+									C3_EML_circ_001585	2	-	2
chr2R:4792499-4792668	CG8258	-									C3_EML_circ_000352	2	+	2
chr2R:4796116-4796270	CG30349	+	C1_S2_circ_001877	2	-	2
chr2R:4799641-4800211							C2_20E_circ_002172	2	+	2
chr2R:4803374-4803540	lin	+									C3_EML_circ_007121	2	-	2
chr2R:4813807-4813992	CG8237	+	C1_S2_circ_004042	2	+	2
chr2R:4814580-4814753	CG8235	-									C3_EML_circ_000361	2	-	2
chr2R:4822659-4822905	FANCI	-	C1_S2_circ_000687	3	+	2
chr2R:4831934-4832096	CG8230	-	C1_S2_circ_004963	4	-	2
chr2R:4846611-4848134							C2_20E_circ_002089	2	+	2
chr2R:486957-487207	p120ctn	+													C4_20EML_circ_002162	6	-	2
chr2R:494268-494825	p120ctn	+	C1_S2_circ_005337	26	+	17	C2_20E_circ_004522	21	+	17	C3_EML_circ_005639	14	+	13	C4_20EML_circ_002960	6	+	5
chr2R:494268-496780											C3_EML_circ_007213	2	+	2
chr2R:496381-496518	p120ctn	+									C3_EML_circ_004670	2	+	2
chr2R:496608-496751	p120ctn	+													C4_20EML_circ_000726	2	-	2
chr2R:4983402-4984240											C3_EML_circ_006026	3	+	3
chr2R:4984175-4984496			C1_S2_circ_007265	16	+	10	C2_20E_circ_006131	18	+	11	C3_EML_circ_003107	23	+	9	C4_20EML_circ_003996	10	+	5
chr2R:4996292-4996513	Pmm45A	-					C2_20E_circ_003046	2	+	2
chr2R:5005604-5005897	Su(var)2-10	+									C3_EML_circ_007762	2	+	2
chr2R:5012248-5013571	CG18659	-	C1_S2_circ_002351	6	-	6	C2_20E_circ_001994	5	-	5	C3_EML_circ_002494	12	-	8
chr2R:5012248-5013718	CG18659	-	C1_S2_circ_005523	9	-	6	C2_20E_circ_004660	5	-	3	C3_EML_circ_005835	11	-	5	C4_20EML_circ_003070	2	-	2
chr2R:5013055-5013718	CG18659	-	C1_S2_circ_000566	3	-	3	C2_20E_circ_000472	2	-	2
chr2R:5014923-5016146			C1_S2_circ_003361	3	-	3	C2_20E_circ_002828	2	-	2	C3_EML_circ_003557	2	-	2
chr2R:5034408-5034546	CG30344	+													C4_20EML_circ_002337	2	-	2
chr2R:5034413-5034704							C2_20E_circ_004829	2	-	2
chr2R:5034755-5034959			C1_S2_circ_002529	2	-	2
chr2R:5059613-5059835	Rme-8	-									C3_EML_circ_007704	2	+	2
chr2R:5076158-5076725	CG8026	-					C2_20E_circ_005283	2	-	2	C3_EML_circ_006598	2	-	2
chr2R:5152994-5155481			C1_S2_circ_005360	37	-	26	C2_20E_circ_004535	45	-	28	C3_EML_circ_005660	38	-	24	C4_20EML_circ_002979	28	-	17
chr2R:5283954-5284421	CG8801	-									C3_EML_circ_001043	2	+	2
chr2R:5291211-5291963			C1_S2_circ_000414	2	-	2					C3_EML_circ_000466	4	-	3
chr2R:5378142-5378277															C4_20EML_circ_001876	2	-	2
chr2R:5419850-5420489	brp	+	C1_S2_circ_003691	51	+	29	C2_20E_circ_003108	31	+	21	C3_EML_circ_003906	50	+	32	C4_20EML_circ_002057	7	+	6
chr2R:5456112-5456392	Not1	-					C2_20E_circ_003134	2	-	2
chr2R:5456164-5456638	Not1	-					C2_20E_circ_002249	2	+	2
chr2R:5457144-5457391	Not1	-	C1_S2_circ_006558	2	-	2
chr2R:5459584-5460103	Not1	-	C1_S2_circ_007347	2	+	2
chr2R:5460711-5460886	Not1	-													C4_20EML_circ_000748	2	-	2
chr2R:5475122-5475353											C3_EML_circ_004700	4	+	2
chr2R:5554869-5555279							C2_20E_circ_001234	12	-	8	C3_EML_circ_001549	5	-	5	C4_20EML_circ_000838	4	-	3
chr2R:5575894-5576048	Uba1	-					C2_20E_circ_004573	2	+	2
chr2R:5576984-5579038	Uba1	-	C1_S2_circ_003702	2	+	2
chr2R:559872-560140	CG17883	+									C3_EML_circ_002879	2	-	2
chr2R:5739710-5739976	CG1516	-	C1_S2_circ_000885	2	+	2
chr2R:5774435-5777240	CG12923|CG30008	+	C1_S2_circ_002275	3	-	3					C3_EML_circ_002431	3	-	3
chr2R:5776241-5776629	CG12923|CG1513|CG30008	+									C3_EML_circ_001521	6	-	3
chr2R:5786854-5787898	CG1441	-									C3_EML_circ_003323	2	-	2
chr2R:5804961-5806353											C3_EML_circ_004528	2	-	2
chr2R:5806951-5807252	Mef2	-					C2_20E_circ_002051	3	-	3	C3_EML_circ_002570	2	-	2
chr2R:5806951-5808227							C2_20E_circ_003069	3	-	2
chr2R:5806951-5809508							C2_20E_circ_003303	3	-	2	C3_EML_circ_004142	3	-	3
chr2R:5821823-5828458											C3_EML_circ_004267	3	-	3
chr2R:582623-583115	Nipped-B	-	C1_S2_circ_003452	2	-	2	C2_20E_circ_002904	9	-	6	C3_EML_circ_003655	5	-	4
chr2R:5849074-5849265	Pal1	+	C1_S2_circ_001279	2	-	2
chr2R:587893-588766							C2_20E_circ_001030	2	-	2	C3_EML_circ_000088	7	-	5
chr2R:5879852-5880586											C3_EML_circ_002824	2	-	2
chr2R:5880294-5880589											C3_EML_circ_004334	2	+	2
chr2R:588208-588377	Nipped-B	-									C3_EML_circ_007758	3	-	3
chr2R:5892661-5892882	Pka-R2	-									C3_EML_circ_002507	3	-	2
chr2R:5917026-5917208	CG12128|CG1407	+					C2_20E_circ_001462	2	+	2
chr2R:5925066-5925217	oys	-													C4_20EML_circ_000906	2	+	2
chr2R:5925066-5925224	oys	-	C1_S2_circ_004985	2	+	2
chr2R:5926125-5926266	oys	-					C2_20E_circ_004980	2	-	2
chr2R:5938716-5938827	sel	-	C1_S2_circ_007314	3	+	2
chr2R:5939370-5939551	sel	-	C1_S2_circ_003178	2	+	2
chr2R:5958634-5959058	CG1371	-	C1_S2_circ_006639	2	+	2
chr2R:5958634-5959225	CG1371	-	C1_S2_circ_001404	2	+	2
chr2R:5959149-5959417	CG1371	-					C2_20E_circ_006039	2	+	2
chr2R:5959186-5959469	CG1371	-	C1_S2_circ_002005	6	-	2
chr2R:5959229-5959421	CG1371	-	C1_S2_circ_002949	2	-	2
chr2R:5959778-5960118	CG1371	-					C2_20E_circ_005524	4	+	3					C4_20EML_circ_003616	5	+	5
chr2R:5960688-5961512			C1_S2_circ_007179	2	+	2
chr2R:5960702-5961512			C1_S2_circ_005765	2	+	2
chr2R:5961347-5961497	CG1371	-					C2_20E_circ_003113	2	+	2
chr2R:5961823-5961984	CG1371	-					C2_20E_circ_003655	2	-	2
chr2R:5961879-5962486															C4_20EML_circ_003879	2	+	2
chr2R:5961883-5962041	CG1371	-	C1_S2_circ_006464	2	-	2
chr2R:5991760-5992335			C1_S2_circ_001061	2	+	2
chr2R:5991760-5992572			C1_S2_circ_006294	7	+	7	C2_20E_circ_005324	8	+	6	C3_EML_circ_006648	15	+	13	C4_20EML_circ_003481	5	+	4
chr2R:5991760-5993330			C1_S2_circ_006306	7	+	6	C2_20E_circ_005338	9	+	7	C3_EML_circ_006663	15	+	14
chr2R:599318-600280	Nipped-B	-	C1_S2_circ_006033	8	-	8	C2_20E_circ_005092	6	-	5	C3_EML_circ_006405	11	-	8
chr2R:599452-599674											C3_EML_circ_007201	2	+	2
chr2R:5995280-5995401	14-3-3zeta	+									C3_EML_circ_002632	2	+	2
chr2R:5995320-5995517	14-3-3zeta	+													C4_20EML_circ_001739	5	-	3
chr2R:5995553-5995688	14-3-3zeta	+									C3_EML_circ_001290	4	+	3
chr2R:599749-599970	Nipped-B	-					C2_20E_circ_002795	2	-	2
chr2R:6016085-6016534	gem	+	C1_S2_circ_005279	9	+	9	C2_20E_circ_004469	7	+	5					C4_20EML_circ_002927	5	+	3
chr2R:6024576-6024769	gem	+									C3_EML_circ_001129	2	+	2
chr2R:6038360-6042139							C2_20E_circ_001209	2	-	2	C3_EML_circ_004182	3	-	2
chr2R:6040408-6042139			C1_S2_circ_007257	2	-	2	C2_20E_circ_006122	8	-	7	C3_EML_circ_007637	3	-	2
chr2R:607274-609830							C2_20E_circ_001114	2	-	2
chr2R:6095353-6097612															C4_20EML_circ_001033	8	-	4
chr2R:6095957-6096512							C2_20E_circ_002546	2	+	2
chr2R:6181126-6183552			C1_S2_circ_000282	13	+	9	C2_20E_circ_000237	7	+	6	C3_EML_circ_001775	7	+	7	C4_20EML_circ_000159	3	+	3
chr2R:6182116-6182471			C1_S2_circ_001862	5	+	5	C2_20E_circ_001568	2	+	2	C3_EML_circ_001960	8	+	7	C4_20EML_circ_001027	4	+	3
chr2R:6182116-6183552			C1_S2_circ_007372	5	+	5	C2_20E_circ_006226	7	+	6	C3_EML_circ_007759	3	+	3	C4_20EML_circ_004056	2	+	2
chr2R:6192260-6192414	CAP	+	C1_S2_circ_005791	2	-	2
chr2R:6192976-6193183	CAP	+					C2_20E_circ_003234	2	+	2
chr2R:6206774-6207041	Ndg	+	C1_S2_circ_004759	2	+	2
chr2R:6306454-6312119											C3_EML_circ_004291	11	+	9
chr2R:6306892-6312556											C3_EML_circ_004893	12	+	10
chr2R:6335703-6336137			C1_S2_circ_002833	5	+	3	C2_20E_circ_001439	7	+	7
chr2R:6348407-6348948															C4_20EML_circ_000903	2	+	2
chr2R:636726-637018	CG17082	+	C1_S2_circ_007106	64	+	28	C2_20E_circ_005993	62	+	33	C3_EML_circ_007485	59	+	32	C4_20EML_circ_003896	30	+	16
chr2R:636726-642175			C1_S2_circ_000848	5	+	2	C2_20E_circ_004379	8	+	7	C3_EML_circ_000896	7	+	5	C4_20EML_circ_000487	3	+	3
chr2R:6403339-6421473			C1_S2_circ_003087	8	-	5	C2_20E_circ_002590	6	-	5	C3_EML_circ_003281	6	-	4
chr2R:6419543-6421473			C1_S2_circ_001009	11	-	7	C2_20E_circ_000824	5	-	5	C3_EML_circ_001058	5	-	5	C4_20EML_circ_000570	2	-	2
chr2R:642004-643764											C3_EML_circ_006502	3	+	3	C4_20EML_circ_003387	5	+	3
chr2R:6420622-6421473											C3_EML_circ_005439	2	-	2
chr2R:6420906-6421218							C2_20E_circ_004723	2	+	2
chr2R:6449190-6449695	psq	+	C1_S2_circ_000121	2	+	2	C2_20E_circ_000098	3	+	3	C3_EML_circ_000131	4	+	2
chr2R:6499184-6499959	psq	+	C1_S2_circ_001797	3	+	2
chr2R:6501154-6501708							C2_20E_circ_006269	2	-	2
chr2R:6525460-6526834			C1_S2_circ_005188	2	+	2
chr2R:6535429-6535663	Elp2	+									C3_EML_circ_001437	2	+	2
chr2R:6642413-6645049	CG33144	-	C1_S2_circ_002255	2	-	2					C3_EML_circ_002417	4	-	4
chr2R:671170-672420			C1_S2_circ_007457	2	-	2
chr2R:6727411-6727605	CG30015	-									C3_EML_circ_007433	2	-	2
chr2R:6735957-6736765	CG30015	-	C1_S2_circ_004183	4	-	3	C2_20E_circ_003538	11	-	10	C3_EML_circ_004449	7	-	6	C4_20EML_circ_002327	2	-	2
chr2R:6780372-6780480	CG30020	+					C2_20E_circ_001553	2	-	2
chr2R:6780585-6780763	CG30020|cag	+													C4_20EML_circ_001266	2	+	2
chr2R:6784195-6784347	CG12942	+									C3_EML_circ_003388	2	+	2
chr2R:6877132-6878629	luna	-	C1_S2_circ_003004	28	-	18	C2_20E_circ_002520	54	-	30	C3_EML_circ_003179	18	-	12	C4_20EML_circ_001702	3	-	3
chr2R:688346-688756			C1_S2_circ_000929	6	+	5	C2_20E_circ_000758	3	+	3	C3_EML_circ_000978	5	+	5
chr2R:6955864-6973286			C1_S2_circ_004637	3	-	2	C2_20E_circ_003932	7	-	6	C3_EML_circ_004931	3	-	3	C4_20EML_circ_002571	2	-	2
chr2R:6972812-6973286							C2_20E_circ_005553	2	-	2
chr2R:6975382-6976429							C2_20E_circ_001961	3	+	3
chr2R:6975386-6976429											C3_EML_circ_002986	2	+	2
chr2R:6987036-6987619	luna	-	C1_S2_circ_003428	2	-	2	C2_20E_circ_002888	26	-	16	C3_EML_circ_006071	7	-	3	C4_20EML_circ_001914	9	-	6
chr2R:704973-705115	CG17528	-									C3_EML_circ_004576	2	-	2
chr2R:705962-706169	CG17528	-									C3_EML_circ_003977	2	-	2
chr2R:706491-706677	CG17528	-	C1_S2_circ_002664	2	+	2
chr2R:7113135-7113255	CG7737	+													C4_20EML_circ_004103	2	-	2
chr2R:7174455-7174822			C1_S2_circ_005013	2	-	2
chr2R:7249704-7249868	Gr47b	+									C3_EML_circ_006918	4	-	2
chr2R:7257900-7258107	Tapdelta	-									C3_EML_circ_007849	2	-	2
chr2R:7475150-7479680															C4_20EML_circ_003944	3	-	3
chr2R:7477549-7477924	tou	-									C3_EML_circ_002959	2	-	2
chr2R:7478191-7478679	tou	-									C3_EML_circ_001037	2	-	2
chr2R:7504452-7504902	Egm	-	C1_S2_circ_004779	2	+	2
chr2R:7555926-7557706	Tret1-1	+	C1_S2_circ_005958	5	+	5
chr2R:7555926-7558685			C1_S2_circ_003077	3	+	2	C2_20E_circ_002581	2	+	2
chr2R:7556771-7557706	Tret1-1	+	C1_S2_circ_003751	2	+	2
chr2R:7729797-7729972	S2P	-					C2_20E_circ_004649	4	+	2
chr2R:7729797-7730201	S2P	-									C3_EML_circ_002925	2	+	2
chr2R:7744475-7744611	Mtor	+	C1_S2_circ_006119	4	+	2
chr2R:7759887-7760459	CG13185	-									C3_EML_circ_001371	2	-	2
chr2R:7766071-7766541	CG13185	-	C1_S2_circ_006855	4	+	2
chr2R:7775420-7775657	ERp60	-									C3_EML_circ_005429	2	-	2
chr2R:7775867-7776015	ERp60	-					C2_20E_circ_001727	2	-	2
chr2R:7775882-7778302			C1_S2_circ_001889	2	-	2					C3_EML_circ_006914	3	-	3
chr2R:7781065-7781253	Ef1alpha48D	+	C1_S2_circ_003629	7	+	6	C2_20E_circ_003043	10	+	7	C3_EML_circ_003833	19	+	14	C4_20EML_circ_002018	12	+	9
chr2R:7781079-7781249	Ef1alpha48D	+					C2_20E_circ_002566	2	-	2
chr2R:7781079-7781705	Ef1alpha48D	+	C1_S2_circ_006854	2	-	2
chr2R:7781106-7781249	Ef1alpha48D	+	C1_S2_circ_004176	2	-	2					C3_EML_circ_004437	2	-	2	C4_20EML_circ_002322	2	-	2
chr2R:7781122-7781418	Ef1alpha48D	+					C2_20E_circ_002766	2	-	2
chr2R:7781294-7781459	Ef1alpha48D	+	C1_S2_circ_005234	2	-	2
chr2R:7781443-7781575	Ef1alpha48D	+													C4_20EML_circ_002862	2	+	2
chr2R:7781794-7782108	Ef1alpha48D	+	C1_S2_circ_006539	2	+	2
chr2R:7781804-7782047	Ef1alpha48D	+	C1_S2_circ_006328	2	-	2
chr2R:7781939-7782619	Ef1alpha48D	+	C1_S2_circ_005745	4	-	2
chr2R:7781943-7782130	Ef1alpha48D	+													C4_20EML_circ_003033	4	+	2
chr2R:7782152-7782619	Ef1alpha48D	+	C1_S2_circ_002468	2	-	2
chr2R:7782180-7782479	Ef1alpha48D	+					C2_20E_circ_001604	4	-	2
chr2R:7782611-7782772	Ef1alpha48D	+					C2_20E_circ_005802	3	-	2
chr2R:7782638-7782825	Ef1alpha48D	+									C3_EML_circ_005182	2	-	2
chr2R:7782638-7782895	Ef1alpha48D	+	C1_S2_circ_006498	3	-	2					C3_EML_circ_006881	3	-	3
chr2R:7782638-7782959	Ef1alpha48D	+	C1_S2_circ_003109	2	-	2
chr2R:7782638-7782962	Ef1alpha48D	+	C1_S2_circ_000194	2	-	2
chr2R:7782657-7782942	Ef1alpha48D	+	C1_S2_circ_006243	13	+	9	C2_20E_circ_003695	4	+	4	C3_EML_circ_004134	13	+	9	C4_20EML_circ_002426	3	+	3
chr2R:7782660-7782942	Ef1alpha48D	+	C1_S2_circ_005178	139	+	51	C2_20E_circ_004386	90	+	39	C3_EML_circ_005456	161	+	51	C4_20EML_circ_002876	59	+	38
chr2R:7782669-7782867	Ef1alpha48D	+									C3_EML_circ_004069	2	+	2
chr2R:7782669-7782942	Ef1alpha48D	+									C3_EML_circ_005377	3	+	2
chr2R:7782771-7782959	Ef1alpha48D	+					C2_20E_circ_003483	2	-	2
chr2R:7855473-7855655	PI31	-	C1_S2_circ_000556	2	+	2
chr2R:7901263-7901629			C1_S2_circ_005522	5	-	5	C2_20E_circ_004658	9	-	7	C3_EML_circ_005832	7	-	6	C4_20EML_circ_001845	3	-	3
chr2R:7918463-7918719	pds5	+	C1_S2_circ_004177	4	-	2
chr2R:8029410-8029576	CG8378	+	C1_S2_circ_001067	2	+	2
chr2R:8035797-8035958	CG8878	-									C3_EML_circ_004502	2	-	2
chr2R:8038015-8038285	Hen1	+									C3_EML_circ_005598	2	+	2
chr2R:8042515-8042716	Prp8	-									C3_EML_circ_002529	2	+	2
chr2R:8045887-8046055	Prp8	-	C1_S2_circ_001134	2	-	2
chr2R:8052486-8052626	CG34232	-	C1_S2_circ_001406	2	-	2
chr2R:8054656-8054843	Oda	-									C3_EML_circ_002183	2	-	2
chr2R:8063925-8064616			C1_S2_circ_004297	4	+	2
chr2R:8086986-8087418							C2_20E_circ_003941	2	+	2
chr2R:8087338-8087746	RpS11	-					C2_20E_circ_002110	6	-	2
chr2R:8087433-8087746			C1_S2_circ_000755	2	-	2
chr2R:8152247-8152422	Cam	+									C3_EML_circ_004254	3	+	3
chr2R:8152247-8156940							C2_20E_circ_002425	3	+	3
chr2R:8217655-8217781	garz	+									C3_EML_circ_003183	2	-	2
chr2R:8227377-8229287							C2_20E_circ_000848	5	-	5
chr2R:8228317-8228816	CG8839	-									C3_EML_circ_005557	2	-	2
chr2R:8242691-8242847	CG30047	+	C1_S2_circ_002624	2	+	2
chr2R:8321988-8322141	CG8830	-	C1_S2_circ_005879	2	-	2
chr2R:8352549-8352779	Lac	+									C3_EML_circ_001296	2	+	2
chr2R:8377188-8377342	fdl	-									C3_EML_circ_001374	2	+	2
chr2R:8444077-8445280	fra	+	C1_S2_circ_005244	3	+	2
chr2R:8445000-8445160	fra	+									C3_EML_circ_007289	2	+	2
chr2R:8461310-8461560	ClC-b	+					C2_20E_circ_003441	2	-	2
chr2R:8466633-8468117			C1_S2_circ_002621	15	-	11	C2_20E_circ_002217	7	-	6	C3_EML_circ_002765	12	-	11
chr2R:8467830-8468788							C2_20E_circ_005616	2	-	2
chr2R:8470472-8470727	Sin3A	-	C1_S2_circ_006472	2	-	2
chr2R:8471596-8472216	Sin3A	-	C1_S2_circ_000136	2	+	2
chr2R:8505491-8506645							C2_20E_circ_000303	2	+	2
chr2R:8505535-8506049							C2_20E_circ_003416	4	-	3					C4_20EML_circ_002263	2	-	2
chr2R:8505539-8506615							C2_20E_circ_003798	2	-	2
chr2R:8505947-8512412	Galpha49B	+	C1_S2_circ_003459	8	+	5					C3_EML_circ_003663	10	+	7	C4_20EML_circ_001933	8	+	6
chr2R:8506627-8506858	Galpha49B	+	C1_S2_circ_001153	2	-	2
chr2R:8518794-8519036	muskelin	-					C2_20E_circ_002928	2	+	2
chr2R:8609809-8610511	CG42663	+	C1_S2_circ_006116	38	+	27	C2_20E_circ_005159	51	+	29	C3_EML_circ_006475	36	+	22	C4_20EML_circ_003374	13	+	9
chr2R:8622425-8626009															C4_20EML_circ_001213	2	+	2
chr2R:8622425-8635252			C1_S2_circ_006872	2	+	2
chr2R:8625940-8635252			C1_S2_circ_002072	3	+	2	C2_20E_circ_001771	7	+	4					C4_20EML_circ_001152	7	+	5
chr2R:8645263-8645840	Dgkepsilon	+									C3_EML_circ_000350	2	-	2
chr2R:8758479-8758613	bic	+									C3_EML_circ_000403	2	-	2
chr2R:8758488-8758658	bic	+									C3_EML_circ_000113	2	-	2
chr2R:8764913-8765049	Nmda1	-					C2_20E_circ_000647	2	-	2
chr2R:8765044-8765192	Nmda1	-									C3_EML_circ_007158	2	+	2
chr2R:8765202-8765439	Nmda1	-					C2_20E_circ_005201	4	+	2
chr2R:8767882-8768244							C2_20E_circ_000626	4	+	2
chr2R:8769371-8769694	Aats-asp	+													C4_20EML_circ_000222	2	+	2
chr2R:8769487-8769925	Aats-asp	+	C1_S2_circ_007188	2	+	2					C3_EML_circ_007574	4	+	3
chr2R:8769495-8770344	Aats-asp	+													C4_20EML_circ_004059	2	-	2
chr2R:8770257-8770430	Aats-asp	+													C4_20EML_circ_002434	4	+	4
chr2R:8778971-8780556			C1_S2_circ_001424	5	+	5	C2_20E_circ_001183	3	+	2	C3_EML_circ_001487	9	+	6
chr2R:8807376-8807699	NAT1	+					C2_20E_circ_005728	2	-	2
chr2R:8808587-8809220	NAT1	+									C3_EML_circ_002160	2	+	2
chr2R:8808658-8808962	NAT1	+									C3_EML_circ_007808	2	-	2
chr2R:8809308-8809478	NAT1	+	C1_S2_circ_005012	2	+	2
chr2R:8887303-8887889							C2_20E_circ_004556	2	+	2	C3_EML_circ_005689	2	+	2
chr2R:9036826-9037513	Ack-like	-	C1_S2_circ_003412	2	+	2
chr2R:9040514-9040847	TppII	-	C1_S2_circ_004567	2	+	2
chr2R:9056812-9057284	Spt-I	+									C3_EML_circ_005687	4	-	2
chr2R:9057683-9057953							C2_20E_circ_001456	4	+	2					C4_20EML_circ_000974	2	+	2
chr2R:9068524-9068671	seq	-	C1_S2_circ_007032	2	+	2
chr2R:9072281-9072680	CG17724|Kdm4B|seq	-					C2_20E_circ_003450	2	-	2	C3_EML_circ_004340	7	-	6
chr2R:9073288-9075413			C1_S2_circ_002780	10	-	8	C2_20E_circ_002335	2	-	2	C3_EML_circ_002937	6	-	3
chr2R:9073777-9074037	CG17724|Kdm4B	-	C1_S2_circ_003905	2	-	2
chr2R:9074585-9074755	CG17724|Kdm4B	-	C1_S2_circ_005191	2	+	2
chr2R:9089755-9089962	Aats-val	+					C2_20E_circ_001449	2	-	2
chr2R:9109571-9109789	Fsn	-													C4_20EML_circ_003604	2	-	2
chr2R:9119783-9121827											C3_EML_circ_005410	2	-	2
chr2R:9164948-9165675											C3_EML_circ_005128	3	-	3
chr2R:9224456-9224822	CG44206	-					C2_20E_circ_004197	2	-	2
chr2R:9224456-9224836	CG44206	-	C1_S2_circ_004224	3	-	3
chr2R:9331932-9332643	cnn	-	C1_S2_circ_003847	2	-	2
chr2R:9331932-9333095							C2_20E_circ_002226	4	-	3
chr2R:9332127-9332344			C1_S2_circ_005064	4	-	2
chr2R:9378939-9379400	bbc	-	C1_S2_circ_001105	2	-	2	C2_20E_circ_000902	4	-	3	C3_EML_circ_006784	3	-	3
chr2R:9384503-9384644	drk	-					C2_20E_circ_002367	2	-	2
chr2R:9392122-9392318	mars	+													C4_20EML_circ_003713	2	+	2
chr2R:9393001-9393362	mars	+									C3_EML_circ_003386	2	+	2
chr2R:9468412-9471087			C1_S2_circ_002619	2	-	2
chr2R:9468444-9471087			C1_S2_circ_001573	12	-	10	C2_20E_circ_005799	7	-	7	C3_EML_circ_002091	10	-	8	C4_20EML_circ_000891	2	-	2
chr2R:9468534-9471087			C1_S2_circ_002342	2	-	2					C3_EML_circ_007091	2	-	2
chr2R:9468569-9469090	CG6191	-					C2_20E_circ_004383	4	+	2
chr2R:9470303-9471087							C2_20E_circ_001781	2	-	2
chr2R:9476402-9476538			C1_S2_circ_002479	2	+	2
chr2R:9483184-9483740	CG6197	+									C3_EML_circ_006644	2	-	2
chr2R:9483244-9483481	CG6197	+													C4_20EML_circ_001322	2	+	2
chr2R:9483546-9483740	CG6197	+													C4_20EML_circ_000290	2	-	2
chr2R:9483850-9483999	CG6197	+					C2_20E_circ_004813	2	+	2
chr2R:9757364-9758201											C3_EML_circ_002612	2	-	2
chr2R:9763078-9764351	shot	-	C1_S2_circ_005036	2	+	2
chr2R:9777265-9777409	shot	-					C2_20E_circ_006114	2	-	2
chr2R:9777649-9777912	shot	-									C3_EML_circ_007402	2	+	2
chr2R:9804358-9805415			C1_S2_circ_006465	47	-	26	C2_20E_circ_005451	59	-	27	C3_EML_circ_006837	67	-	33	C4_20EML_circ_003582	37	-	19
chr2R:982242-982418	CG3107	+									C3_EML_circ_002481	2	-	2
chr2R:9848308-9849841											C3_EML_circ_000675	2	+	2
chr2R:9852422-9852872	CG42806	+	C1_S2_circ_005070	2	+	2
chr2R:9856303-9856534	Aats-phe	+									C3_EML_circ_004268	2	-	2
chr2R:9857200-9857329	Aats-phe	+													C4_20EML_circ_002456	2	+	2
chr2R:9860533-9860790	CG6701	-									C3_EML_circ_002843	2	+	2
chr2R:9860677-9860901	CG6701	-									C3_EML_circ_004619	2	-	2
chr2R:9860749-9860965	CG6701	-									C3_EML_circ_001443	2	-	2
chr2R:9860764-9860916	CG6701	-					C2_20E_circ_005545	3	-	3
chr2R:9860778-9860965	CG6701	-									C3_EML_circ_005169	2	-	2
chr2R:9860798-9860965	CG6701	-													C4_20EML_circ_001141	4	-	2
chr2R:9860810-9860971	CG6701	-									C3_EML_circ_007372	4	-	2
chr2R:9861173-9863395							C2_20E_circ_004821	2	+	2
chr2R:9861470-9861766	CG6701	-									C3_EML_circ_004143	2	+	2
chr2R:9862105-9862261	CG6701	-									C3_EML_circ_000486	2	+	2
chr2R:9862990-9863380	CG6701	-					C2_20E_circ_000721	2	+	2
chr2R:9863527-9863661	CG6701	-									C3_EML_circ_001674	2	-	2
chr2R:9864035-9864320	CG6701	-									C3_EML_circ_005171	2	+	2
chr2R:9864686-9865010											C3_EML_circ_006527	2	-	2
chr2R:9897667-9898686	mam	+	C1_S2_circ_001161	7	+	6	C2_20E_circ_000950	4	+	4	C3_EML_circ_001223	3	+	3
chr2R:9926214-9928284	mam	+					C2_20E_circ_004464	2	+	2
chr2R:9927099-9927772	mam	+					C2_20E_circ_003145	2	+	2
chr2R:9953816-9955189							C2_20E_circ_005088	2	-	2
chr2R:9956349-9957982			C1_S2_circ_004316	2	-	2
chr2R:9957219-9957982							C2_20E_circ_000297	10	-	7
chr2R:9979497-10001801			C1_S2_circ_002648	45	-	30	C2_20E_circ_002239	37	-	32	C3_EML_circ_002797	42	-	29	C4_20EML_circ_001495	7	-	6
chr2R:9979497-9980006	Prosap	-	C1_S2_circ_002889	21	-	14	C2_20E_circ_002406	9	-	9	C3_EML_circ_003044	22	-	15
chr2RHet:1259011-1259163			C1_S2_circ_003799	2	+	2
chr2RHet:1261467-1261704											C3_EML_circ_003536	2	+	2
chr2RHet:1264621-1265686											C3_EML_circ_005058	2	-	2	C4_20EML_circ_003534	3	-	2
chr2RHet:1265505-1292281							C2_20E_circ_006096	2	+	2
chr2RHet:1292103-1293393	MFS17	-	C1_S2_circ_000111	22	-	19	C2_20E_circ_000087	22	-	17	C3_EML_circ_000120	20	-	11	C4_20EML_circ_000068	9	-	8
chr2RHet:1292146-1292319	MFS17	-									C3_EML_circ_002621	2	+	2
chr2RHet:1293055-1293393			C1_S2_circ_001104	4	-	4	C2_20E_circ_005671	3	-	3	C3_EML_circ_001167	3	-	2	C4_20EML_circ_000633	2	-	2
chr2RHet:1862027-1905146			C1_S2_circ_006083	3	+	3
chr2RHet:203348-203659											C3_EML_circ_002159	2	+	2
chr2RHet:203348-207155			C1_S2_circ_001034	3	+	3	C2_20E_circ_000837	5	+	3	C3_EML_circ_001082	5	+	4
chr2RHet:232560-240439							C2_20E_circ_001511	2	+	2
chr2RHet:2799749-2800714	CG17514	+					C2_20E_circ_000748	2	+	2
[truncated: 2,992 more rows]
