# Supplementary material for: The circular RNA Edis regulates neurodevelopment and innate immunity
Source: PLoS Genet. 2022 Oct 27;18(10):e1010429. doi: 10.1371/journal.pgen.1010429 (PMC9612488; doi:10.1371/journal.pgen.1010429)
Supplement: S3 Table — The majority of circular RNA candidates (58.5%) are composed of single exons, whereas a significant proportion (37.8%) contains two or more exons. A small fraction of circular RNA candidates (2.1%) map exclusively to annotated introns. The remaining (1.6%) were collectively sorted into the “miscellaneous” category. (XLSX) [file pgen.1010429.s022.xlsx]

## Sheet: Sheet1
Table S3. The intron and exon composition of circRNA candidates identified in S2 cells treated with 20-hydroxyecdysone and a mixture of Escherichia coli and Micrococcus luteus
Name	Code	Final		Code	Number	%
C4_20EML_circ_000002	mono-exonic	mono-exonic		mono-exonic	641	0.585388
C4_20EML_circ_000006	mono-exonic	mono-exonic		multi-exonic	414	0.378082
C4_20EML_circ_000008	mono-exonic	mono-exonic		mapping to introns	23	0.0210046
C4_20EML_circ_000009	mono-exonic	mono-exonic		miscellaneous	17	0.0155251
C4_20EML_circ_000017	multi-exonic	multi-exonic
C4_20EML_circ_000020	mono-exonic	mono-exonic
C4_20EML_circ_000021	mono-exonic	mono-exonic
C4_20EML_circ_000026	multi-exonic	multi-exonic
C4_20EML_circ_000032	multi-exonic	multi-exonic
C4_20EML_circ_000045	multi-exonic	multi-exonic
C4_20EML_circ_000048	multi-exonic	multi-exonic
C4_20EML_circ_000051	mono-exonic	mono-exonic
C4_20EML_circ_000055	mono-exonic	mono-exonic
C4_20EML_circ_000057	multi-exonic	multi-exonic
C4_20EML_circ_000060	multi-exonic	multi-exonic
C4_20EML_circ_000062	multi-exonic	multi-exonic
C4_20EML_circ_000068	multi-exonic	multi-exonic
C4_20EML_circ_000069	mono-exonic	mono-exonic
C4_20EML_circ_000070	multi-exonic	multi-exonic
C4_20EML_circ_000078	multi-exonic	multi-exonic
C4_20EML_circ_000081	multi-exonic	multi-exonic
C4_20EML_circ_000083	multi-exonic	multi-exonic
C4_20EML_circ_000092	multi-exonic	multi-exonic
C4_20EML_circ_000094	multi-exonic	multi-exonic
C4_20EML_circ_000098	mono-exonic	mono-exonic
C4_20EML_circ_000104	mono-exonic	mono-exonic
C4_20EML_circ_000110	mono-exonic	mono-exonic
C4_20EML_circ_000114	mono-exonic	mono-exonic
C4_20EML_circ_000117	multi-exonic	multi-exonic
C4_20EML_circ_000119	mono-exonic	mono-exonic
C4_20EML_circ_000121	mono-exonic	mono-exonic
C4_20EML_circ_000122	mono-exonic	mono-exonic
C4_20EML_circ_000124	multi-exonic	multi-exonic
C4_20EML_circ_000127	multi-exonic	multi-exonic
C4_20EML_circ_000133	mono-exonic	mono-exonic
C4_20EML_circ_000135	multi-exonic	multi-exonic
C4_20EML_circ_000137	mono-exonic	mono-exonic
C4_20EML_circ_000139	miscellaneous	miscellaneous
C4_20EML_circ_000141	mono-exonic	mono-exonic
C4_20EML_circ_000159	multi-exonic	multi-exonic
C4_20EML_circ_000161	multi-exonic	multi-exonic
C4_20EML_circ_000167	mono-exonic	mono-exonic
C4_20EML_circ_000173	mono-exonic	mono-exonic
C4_20EML_circ_000180	mono-exonic	mono-exonic
C4_20EML_circ_000190	mono-exonic	mono-exonic
C4_20EML_circ_000191	mono-exonic	mono-exonic
C4_20EML_circ_000194	mono-exonic	mono-exonic
C4_20EML_circ_000201	multi-exonic	multi-exonic
C4_20EML_circ_000202	mono-exonic	mono-exonic
C4_20EML_circ_000207	mono-exonic	mono-exonic
C4_20EML_circ_000210	mono-exonic	mono-exonic
C4_20EML_circ_000213	mono-exonic	mono-exonic
C4_20EML_circ_000219	mono-exonic	mono-exonic
C4_20EML_circ_000221	multi-exonic	multi-exonic
C4_20EML_circ_000222	mono-exonic	mono-exonic
C4_20EML_circ_000225	multi-exonic	multi-exonic
C4_20EML_circ_000226	mono-exonic	mono-exonic
C4_20EML_circ_000229	mono-exonic	mono-exonic
C4_20EML_circ_000231	mono-exonic	mono-exonic
C4_20EML_circ_000238	mono-exonic	mono-exonic
C4_20EML_circ_000240	mono-exonic	mono-exonic
C4_20EML_circ_000241	mono-exonic	mono-exonic
C4_20EML_circ_000249	mono-exonic	mono-exonic
C4_20EML_circ_000256	multi-exonic	multi-exonic
C4_20EML_circ_000258	mono-exonic	mono-exonic
C4_20EML_circ_000259	multi-exonic	multi-exonic
C4_20EML_circ_000265	mono-exonic	mono-exonic
C4_20EML_circ_000269	mono-exonic	mono-exonic
C4_20EML_circ_000284	mono-exonic	mono-exonic
C4_20EML_circ_000286	mono-exonic	mono-exonic
C4_20EML_circ_000290	mono-exonic	mono-exonic
C4_20EML_circ_000292	miscellaneous	miscellaneous
C4_20EML_circ_000293	multi-exonic	multi-exonic
C4_20EML_circ_000294	multi-exonic	multi-exonic
C4_20EML_circ_000296	mono-exonic	mono-exonic
C4_20EML_circ_000300	mono-exonic	mono-exonic
C4_20EML_circ_000318	multi-exonic	multi-exonic
C4_20EML_circ_000320	multi-exonic	multi-exonic
C4_20EML_circ_000322	mono-exonic	mono-exonic
C4_20EML_circ_000323	multi-exonic	multi-exonic
C4_20EML_circ_000327	mono-exonic	mono-exonic
C4_20EML_circ_000329	mono-exonic	mono-exonic
C4_20EML_circ_000332	mono-exonic	mono-exonic
C4_20EML_circ_000343	mono-exonic	mono-exonic
C4_20EML_circ_000348	multi-exonic	multi-exonic
C4_20EML_circ_000353	mono-exonic	mono-exonic
C4_20EML_circ_000354	mono-exonic	mono-exonic
C4_20EML_circ_000356	mono-exonic	mono-exonic
C4_20EML_circ_000363	multi-exonic	multi-exonic
C4_20EML_circ_000365	multi-exonic	multi-exonic
C4_20EML_circ_000373	mono-exonic	mono-exonic
C4_20EML_circ_000376	multi-exonic	multi-exonic
C4_20EML_circ_000377	mono-exonic	mono-exonic
C4_20EML_circ_000378	mono-exonic	mono-exonic
C4_20EML_circ_000384	mono-exonic	mono-exonic
C4_20EML_circ_000385	multi-exonic	multi-exonic
C4_20EML_circ_000386	mono-exonic	mono-exonic
C4_20EML_circ_000388	mono-exonic	mono-exonic
C4_20EML_circ_000389	multi-exonic	multi-exonic
C4_20EML_circ_000391	multi-exonic	multi-exonic
C4_20EML_circ_000394	mono-exonic	mono-exonic
C4_20EML_circ_000408	mono-exonic	mono-exonic
C4_20EML_circ_000412	mono-exonic	mono-exonic
C4_20EML_circ_000418	mono-exonic	mono-exonic
C4_20EML_circ_000420	mono-exonic	mono-exonic
C4_20EML_circ_000423	mono-exonic	mono-exonic
C4_20EML_circ_000425	mono-exonic	mono-exonic
C4_20EML_circ_000428	mono-exonic	mono-exonic
C4_20EML_circ_000432	mapping to introns	mapping to introns
C4_20EML_circ_000434	multi-exonic	multi-exonic
C4_20EML_circ_000439	mono-exonic	mono-exonic
C4_20EML_circ_000446	mono-exonic	mono-exonic
C4_20EML_circ_000448	mono-exonic	mono-exonic
C4_20EML_circ_000450	multi-exonic	multi-exonic
C4_20EML_circ_000453	multi-exonic	multi-exonic
C4_20EML_circ_000458	multi-exonic	multi-exonic
C4_20EML_circ_000459	multi-exonic	multi-exonic
C4_20EML_circ_000461	multi-exonic	multi-exonic
C4_20EML_circ_000462	mono-exonic	mono-exonic
C4_20EML_circ_000465	mono-exonic	mono-exonic
C4_20EML_circ_000466	mono-exonic	mono-exonic
C4_20EML_circ_000468	multi-exonic	multi-exonic
C4_20EML_circ_000471	multi-exonic	multi-exonic
C4_20EML_circ_000473	multi-exonic	multi-exonic
C4_20EML_circ_000475	mono-exonic	mono-exonic
C4_20EML_circ_000477	mono-exonic	mono-exonic
C4_20EML_circ_000482	mono-exonic	mono-exonic
C4_20EML_circ_000484	mono-exonic	mono-exonic
C4_20EML_circ_000486	mono-exonic	mono-exonic
C4_20EML_circ_000487	multi-exonic	multi-exonic
C4_20EML_circ_000489	multi-exonic	multi-exonic
C4_20EML_circ_000491	multi-exonic	multi-exonic
C4_20EML_circ_000494	mono-exonic	mono-exonic
C4_20EML_circ_000504	mono-exonic	mono-exonic
C4_20EML_circ_000507	mono-exonic	mono-exonic
C4_20EML_circ_000511	mono-exonic	mono-exonic
C4_20EML_circ_000513	mono-exonic	mono-exonic
C4_20EML_circ_000516	mono-exonic	mono-exonic
C4_20EML_circ_000517	mono-exonic	mono-exonic
C4_20EML_circ_000518	multi-exonic	multi-exonic
C4_20EML_circ_000520	mono-exonic	mono-exonic
C4_20EML_circ_000521	mono-exonic	mono-exonic
C4_20EML_circ_000522	mono-exonic	mono-exonic
C4_20EML_circ_000526	multi-exonic	multi-exonic
C4_20EML_circ_000528	mono-exonic	mono-exonic
C4_20EML_circ_000534	multi-exonic	multi-exonic
C4_20EML_circ_000536	multi-exonic	multi-exonic
C4_20EML_circ_000540	mono-exonic	mono-exonic
C4_20EML_circ_000545	mono-exonic	mono-exonic
C4_20EML_circ_000546	multi-exonic	multi-exonic
C4_20EML_circ_000547	multi-exonic	multi-exonic
C4_20EML_circ_000549	mono-exonic	mono-exonic
C4_20EML_circ_000550	mono-exonic	mono-exonic
C4_20EML_circ_000551	multi-exonic	multi-exonic
C4_20EML_circ_000553	multi-exonic	multi-exonic
C4_20EML_circ_000557	mono-exonic	mono-exonic
C4_20EML_circ_000564	mono-exonic	mono-exonic
C4_20EML_circ_000568	mono-exonic	mono-exonic
C4_20EML_circ_000570	multi-exonic	multi-exonic
C4_20EML_circ_000583	mono-exonic	mono-exonic
C4_20EML_circ_000592	multi-exonic	multi-exonic
C4_20EML_circ_000593	mono-exonic	mono-exonic
C4_20EML_circ_000598	mono-exonic	mono-exonic
C4_20EML_circ_000608	mono-exonic	mono-exonic
C4_20EML_circ_000612	mono-exonic	mono-exonic
C4_20EML_circ_000616	mono-exonic	mono-exonic
C4_20EML_circ_000623	mono-exonic	mono-exonic
C4_20EML_circ_000624	mono-exonic	mono-exonic
C4_20EML_circ_000633	multi-exonic	multi-exonic
C4_20EML_circ_000645	multi-exonic	multi-exonic
C4_20EML_circ_000648	mono-exonic	mono-exonic
C4_20EML_circ_000649	mono-exonic	mono-exonic
C4_20EML_circ_000654	mono-exonic	mono-exonic
C4_20EML_circ_000665	mono-exonic	mono-exonic
C4_20EML_circ_000668	multi-exonic	multi-exonic
C4_20EML_circ_000669	mono-exonic	mono-exonic
C4_20EML_circ_000670	multi-exonic	multi-exonic
C4_20EML_circ_000672	miscellaneous	miscellaneous
C4_20EML_circ_000673	mono-exonic	mono-exonic
C4_20EML_circ_000674	multi-exonic	multi-exonic
C4_20EML_circ_000682	mono-exonic	mono-exonic
C4_20EML_circ_000685	multi-exonic	multi-exonic
C4_20EML_circ_000690	mono-exonic	mono-exonic
C4_20EML_circ_000706	mono-exonic	mono-exonic
C4_20EML_circ_000707	multi-exonic	multi-exonic
C4_20EML_circ_000716	multi-exonic	multi-exonic
C4_20EML_circ_000719	mono-exonic	mono-exonic
C4_20EML_circ_000722	mono-exonic	mono-exonic
C4_20EML_circ_000726	mono-exonic	mono-exonic
C4_20EML_circ_000733	mono-exonic	mono-exonic
C4_20EML_circ_000735	mono-exonic	mono-exonic
C4_20EML_circ_000739	mono-exonic	mono-exonic
C4_20EML_circ_000741	mono-exonic	mono-exonic
C4_20EML_circ_000745	mono-exonic	mono-exonic
C4_20EML_circ_000746	multi-exonic	multi-exonic
C4_20EML_circ_000748	mono-exonic	mono-exonic
C4_20EML_circ_000749	multi-exonic	multi-exonic
C4_20EML_circ_000750	mono-exonic	mono-exonic
C4_20EML_circ_000751	mono-exonic	mono-exonic
C4_20EML_circ_000752	mono-exonic	mono-exonic
C4_20EML_circ_000756	multi-exonic	multi-exonic
C4_20EML_circ_000758	multi-exonic	multi-exonic
C4_20EML_circ_000759	multi-exonic	multi-exonic
C4_20EML_circ_000762	mono-exonic	mono-exonic
C4_20EML_circ_000766	mono-exonic	mono-exonic
C4_20EML_circ_000772	multi-exonic	multi-exonic
C4_20EML_circ_000774	multi-exonic	multi-exonic
C4_20EML_circ_000775	multi-exonic	multi-exonic
C4_20EML_circ_000796	mono-exonic	mono-exonic
C4_20EML_circ_000797	multi-exonic	multi-exonic
C4_20EML_circ_000813	mono-exonic	mono-exonic
C4_20EML_circ_000814	mono-exonic	mono-exonic
C4_20EML_circ_000815	mono-exonic	mono-exonic
C4_20EML_circ_000822	miscellaneous	miscellaneous
C4_20EML_circ_000826	multi-exonic	multi-exonic
C4_20EML_circ_000828	mono-exonic	mono-exonic
C4_20EML_circ_000830	mono-exonic	mono-exonic
C4_20EML_circ_000831	multi-exonic	multi-exonic
C4_20EML_circ_000833	multi-exonic	multi-exonic
C4_20EML_circ_000835	mono-exonic	mono-exonic
C4_20EML_circ_000837	multi-exonic	multi-exonic
C4_20EML_circ_000838	multi-exonic	multi-exonic
C4_20EML_circ_000841	multi-exonic	multi-exonic
C4_20EML_circ_000846	mono-exonic	mono-exonic
C4_20EML_circ_000854	multi-exonic	multi-exonic
C4_20EML_circ_000855	mono-exonic	mono-exonic
C4_20EML_circ_000857	mono-exonic	mono-exonic
C4_20EML_circ_000860	mono-exonic	mono-exonic
C4_20EML_circ_000865	mono-exonic	mono-exonic
C4_20EML_circ_000868	mono-exonic	mono-exonic
C4_20EML_circ_000869	mono-exonic	mono-exonic
C4_20EML_circ_000875	mono-exonic	mono-exonic
C4_20EML_circ_000877	mono-exonic	mono-exonic
C4_20EML_circ_000878	mono-exonic	mono-exonic
C4_20EML_circ_000888	mono-exonic	mono-exonic
C4_20EML_circ_000889	mono-exonic	mono-exonic
C4_20EML_circ_000891	multi-exonic	multi-exonic
C4_20EML_circ_000899	multi-exonic	multi-exonic
C4_20EML_circ_000903	multi-exonic	multi-exonic
C4_20EML_circ_000906	mono-exonic	mono-exonic
C4_20EML_circ_000917	mono-exonic	mono-exonic
C4_20EML_circ_000918	mono-exonic	mono-exonic
C4_20EML_circ_000920	mono-exonic	mono-exonic
C4_20EML_circ_000921	multi-exonic	multi-exonic
C4_20EML_circ_000923	mono-exonic	mono-exonic
C4_20EML_circ_000924	mono-exonic	mono-exonic
C4_20EML_circ_000926	multi-exonic	multi-exonic
C4_20EML_circ_000927	mono-exonic	mono-exonic
C4_20EML_circ_000931	multi-exonic	multi-exonic
C4_20EML_circ_000938	mono-exonic	mono-exonic
C4_20EML_circ_000944	multi-exonic	multi-exonic
C4_20EML_circ_000952	mono-exonic	mono-exonic
C4_20EML_circ_000956	mono-exonic	mono-exonic
C4_20EML_circ_000957	multi-exonic	multi-exonic
C4_20EML_circ_000971	mono-exonic	mono-exonic
C4_20EML_circ_000972	multi-exonic	multi-exonic
C4_20EML_circ_000974	multi-exonic	multi-exonic
C4_20EML_circ_000977	mono-exonic	mono-exonic
C4_20EML_circ_000978	multi-exonic	multi-exonic
C4_20EML_circ_000979	multi-exonic	multi-exonic
C4_20EML_circ_000981	mono-exonic	mono-exonic
C4_20EML_circ_000982	mono-exonic	mono-exonic
C4_20EML_circ_000985	mono-exonic	mono-exonic
C4_20EML_circ_000987	multi-exonic	multi-exonic
C4_20EML_circ_000989	miscellaneous	miscellaneous
C4_20EML_circ_000993	mono-exonic	mono-exonic
C4_20EML_circ_000994	mono-exonic	mono-exonic
C4_20EML_circ_000996	mono-exonic	mono-exonic
C4_20EML_circ_001004	mono-exonic	mono-exonic
C4_20EML_circ_001005	mono-exonic	mono-exonic
C4_20EML_circ_001006	multi-exonic	multi-exonic
C4_20EML_circ_001012	mono-exonic	mono-exonic
C4_20EML_circ_001017	mono-exonic	mono-exonic
C4_20EML_circ_001021	mono-exonic	mono-exonic
C4_20EML_circ_001024	mono-exonic	mono-exonic
C4_20EML_circ_001027	multi-exonic	multi-exonic
C4_20EML_circ_001031	mono-exonic	mono-exonic
C4_20EML_circ_001033	multi-exonic	multi-exonic
C4_20EML_circ_001035	multi-exonic	multi-exonic
C4_20EML_circ_001044	multi-exonic	multi-exonic
C4_20EML_circ_001045	multi-exonic	multi-exonic
C4_20EML_circ_001052	mono-exonic	mono-exonic
C4_20EML_circ_001054	mono-exonic	mono-exonic
C4_20EML_circ_001056	mono-exonic	mono-exonic
C4_20EML_circ_001058	mono-exonic	mono-exonic
C4_20EML_circ_001061	mono-exonic	mono-exonic
C4_20EML_circ_001063	multi-exonic	multi-exonic
C4_20EML_circ_001076	mono-exonic	mono-exonic
C4_20EML_circ_001077	mono-exonic	mono-exonic
C4_20EML_circ_001078	multi-exonic	multi-exonic
C4_20EML_circ_001079	mono-exonic	mono-exonic
C4_20EML_circ_001080	multi-exonic	multi-exonic
C4_20EML_circ_001081	multi-exonic	multi-exonic
C4_20EML_circ_001085	mono-exonic	mono-exonic
C4_20EML_circ_001086	multi-exonic	multi-exonic
C4_20EML_circ_001088	multi-exonic	multi-exonic
C4_20EML_circ_001089	multi-exonic	multi-exonic
C4_20EML_circ_001090	multi-exonic	multi-exonic
C4_20EML_circ_001093	mono-exonic	mono-exonic
C4_20EML_circ_001094	mono-exonic	mono-exonic
C4_20EML_circ_001097	multi-exonic	multi-exonic
C4_20EML_circ_001104	multi-exonic	multi-exonic
C4_20EML_circ_001112	multi-exonic	multi-exonic
C4_20EML_circ_001115	mono-exonic	mono-exonic
C4_20EML_circ_001119	mono-exonic	mono-exonic
C4_20EML_circ_001123	mono-exonic	mono-exonic
C4_20EML_circ_001125	mono-exonic	mono-exonic
C4_20EML_circ_001126	multi-exonic	multi-exonic
C4_20EML_circ_001138	multi-exonic	multi-exonic
C4_20EML_circ_001141	mono-exonic	mono-exonic
C4_20EML_circ_001147	mono-exonic	mono-exonic
C4_20EML_circ_001151	mono-exonic	mono-exonic
C4_20EML_circ_001152	multi-exonic	multi-exonic
C4_20EML_circ_001153	multi-exonic	multi-exonic
C4_20EML_circ_001155	mono-exonic	mono-exonic
C4_20EML_circ_001156	mono-exonic	mono-exonic
C4_20EML_circ_001157	multi-exonic	multi-exonic
C4_20EML_circ_001158	mono-exonic	mono-exonic
C4_20EML_circ_001159	multi-exonic	multi-exonic
C4_20EML_circ_001161	mono-exonic	mono-exonic
C4_20EML_circ_001170	mono-exonic	mono-exonic
C4_20EML_circ_001173	mono-exonic	mono-exonic
C4_20EML_circ_001175	mono-exonic	mono-exonic
C4_20EML_circ_001176	mono-exonic	mono-exonic
C4_20EML_circ_001186	mono-exonic	mono-exonic
C4_20EML_circ_001190	multi-exonic	multi-exonic
C4_20EML_circ_001191	multi-exonic	multi-exonic
C4_20EML_circ_001193	mapping to introns	mapping to introns
C4_20EML_circ_001202	mono-exonic	mono-exonic
C4_20EML_circ_001206	multi-exonic	multi-exonic
C4_20EML_circ_001209	mono-exonic	mono-exonic
C4_20EML_circ_001210	mono-exonic	mono-exonic
C4_20EML_circ_001211	mono-exonic	mono-exonic
C4_20EML_circ_001213	multi-exonic	multi-exonic
C4_20EML_circ_001216	multi-exonic	multi-exonic
C4_20EML_circ_001220	mono-exonic	mono-exonic
C4_20EML_circ_001225	multi-exonic	multi-exonic
C4_20EML_circ_001227	mono-exonic	mono-exonic
C4_20EML_circ_001233	mono-exonic	mono-exonic
C4_20EML_circ_001237	multi-exonic	multi-exonic
C4_20EML_circ_001240	multi-exonic	multi-exonic
C4_20EML_circ_001248	mono-exonic	mono-exonic
C4_20EML_circ_001253	multi-exonic	multi-exonic
C4_20EML_circ_001258	multi-exonic	multi-exonic
C4_20EML_circ_001266	mono-exonic	mono-exonic
C4_20EML_circ_001268	mono-exonic	mono-exonic
C4_20EML_circ_001273	multi-exonic	multi-exonic
C4_20EML_circ_001275	mono-exonic	mono-exonic
C4_20EML_circ_001281	mono-exonic	mono-exonic
C4_20EML_circ_001283	mono-exonic	mono-exonic
C4_20EML_circ_001289	multi-exonic	multi-exonic
C4_20EML_circ_001292	multi-exonic	multi-exonic
C4_20EML_circ_001293	multi-exonic	multi-exonic
C4_20EML_circ_001295	mono-exonic	mono-exonic
C4_20EML_circ_001300	multi-exonic	multi-exonic
C4_20EML_circ_001301	mono-exonic	mono-exonic
C4_20EML_circ_001302	mono-exonic	mono-exonic
C4_20EML_circ_001304	multi-exonic	multi-exonic
C4_20EML_circ_001308	mono-exonic	mono-exonic
C4_20EML_circ_001309	multi-exonic	multi-exonic
C4_20EML_circ_001311	multi-exonic	multi-exonic
C4_20EML_circ_001315	mono-exonic	mono-exonic
C4_20EML_circ_001316	mono-exonic	mono-exonic
C4_20EML_circ_001317	mapping to introns	mapping to introns
C4_20EML_circ_001318	mono-exonic	mono-exonic
C4_20EML_circ_001321	mono-exonic	mono-exonic
C4_20EML_circ_001322	multi-exonic	multi-exonic
C4_20EML_circ_001328	multi-exonic	multi-exonic
C4_20EML_circ_001330	mono-exonic	mono-exonic
C4_20EML_circ_001332	multi-exonic	multi-exonic
C4_20EML_circ_001335	mono-exonic	mono-exonic
C4_20EML_circ_001336	mono-exonic	mono-exonic
C4_20EML_circ_001340	mono-exonic	mono-exonic
C4_20EML_circ_001345	multi-exonic	multi-exonic
C4_20EML_circ_001346	mono-exonic	mono-exonic
C4_20EML_circ_001349	multi-exonic	multi-exonic
C4_20EML_circ_001351	mono-exonic	mono-exonic
C4_20EML_circ_001356	mono-exonic	mono-exonic
C4_20EML_circ_001358	mono-exonic	mono-exonic
C4_20EML_circ_001361	mono-exonic	mono-exonic
C4_20EML_circ_001371	multi-exonic	multi-exonic
C4_20EML_circ_001372	mono-exonic	mono-exonic
C4_20EML_circ_001382	mono-exonic	mono-exonic
C4_20EML_circ_001386	multi-exonic	multi-exonic
C4_20EML_circ_001389	mono-exonic	mono-exonic
C4_20EML_circ_001391	mono-exonic	mono-exonic
C4_20EML_circ_001397	mono-exonic	mono-exonic
C4_20EML_circ_001398	mono-exonic	mono-exonic
C4_20EML_circ_001404	multi-exonic	multi-exonic
C4_20EML_circ_001405	multi-exonic	multi-exonic
C4_20EML_circ_001406	mapping to introns	mapping to introns
C4_20EML_circ_001417	mono-exonic	mono-exonic
C4_20EML_circ_001422	mono-exonic	mono-exonic
C4_20EML_circ_001426	mono-exonic	mono-exonic
C4_20EML_circ_001434	multi-exonic	multi-exonic
C4_20EML_circ_001435	mono-exonic	mono-exonic
C4_20EML_circ_001441	mono-exonic	mono-exonic
C4_20EML_circ_001444	mono-exonic	mono-exonic
C4_20EML_circ_001451	miscellaneous	miscellaneous
C4_20EML_circ_001456	multi-exonic	multi-exonic
C4_20EML_circ_001457	multi-exonic	multi-exonic
C4_20EML_circ_001460	multi-exonic	multi-exonic
C4_20EML_circ_001463	mono-exonic	mono-exonic
C4_20EML_circ_001470	mono-exonic	mono-exonic
C4_20EML_circ_001471	mono-exonic	mono-exonic
C4_20EML_circ_001474	multi-exonic	multi-exonic
C4_20EML_circ_001484	mono-exonic	mono-exonic
C4_20EML_circ_001485	mono-exonic	mono-exonic
C4_20EML_circ_001495	multi-exonic	multi-exonic
C4_20EML_circ_001496	multi-exonic	multi-exonic
C4_20EML_circ_001500	mono-exonic	mono-exonic
C4_20EML_circ_001511	mapping to introns	mapping to introns
C4_20EML_circ_001513	mono-exonic	mono-exonic
C4_20EML_circ_001517	mono-exonic	mono-exonic
C4_20EML_circ_001523	mono-exonic	mono-exonic
C4_20EML_circ_001525	mono-exonic	mono-exonic
C4_20EML_circ_001527	mono-exonic	mono-exonic
C4_20EML_circ_001528	mono-exonic	mono-exonic
C4_20EML_circ_001541	multi-exonic	multi-exonic
C4_20EML_circ_001546	multi-exonic	multi-exonic
C4_20EML_circ_001554	mono-exonic	mono-exonic
C4_20EML_circ_001558	multi-exonic	multi-exonic
C4_20EML_circ_001559	multi-exonic	multi-exonic
C4_20EML_circ_001563	mono-exonic	mono-exonic
C4_20EML_circ_001565	multi-exonic	multi-exonic
C4_20EML_circ_001567	multi-exonic	multi-exonic
C4_20EML_circ_001574	multi-exonic	multi-exonic
C4_20EML_circ_001577	mono-exonic	mono-exonic
C4_20EML_circ_001578	miscellaneous	miscellaneous
C4_20EML_circ_001580	mono-exonic	mono-exonic
C4_20EML_circ_001581	multi-exonic	multi-exonic
C4_20EML_circ_001587	mono-exonic	mono-exonic
C4_20EML_circ_001596	mono-exonic	mono-exonic
C4_20EML_circ_001597	mono-exonic	mono-exonic
C4_20EML_circ_001598	multi-exonic	multi-exonic
C4_20EML_circ_001600	mono-exonic	mono-exonic
C4_20EML_circ_001602	mono-exonic	mono-exonic
C4_20EML_circ_001605	mono-exonic	mono-exonic
C4_20EML_circ_001608	mono-exonic	mono-exonic
C4_20EML_circ_001611	multi-exonic	multi-exonic
C4_20EML_circ_001612	mono-exonic	mono-exonic
C4_20EML_circ_001626	mono-exonic	mono-exonic
C4_20EML_circ_001630	multi-exonic	multi-exonic
C4_20EML_circ_001631	mono-exonic	mono-exonic
C4_20EML_circ_001633	mono-exonic	mono-exonic
C4_20EML_circ_001639	mono-exonic	mono-exonic
C4_20EML_circ_001642	multi-exonic	multi-exonic
C4_20EML_circ_001645	mono-exonic	mono-exonic
C4_20EML_circ_001646	multi-exonic	multi-exonic
C4_20EML_circ_001649	mono-exonic	mono-exonic
C4_20EML_circ_001659	multi-exonic	multi-exonic
C4_20EML_circ_001660	multi-exonic	multi-exonic
C4_20EML_circ_001667	mono-exonic	mono-exonic
C4_20EML_circ_001668	multi-exonic	multi-exonic
C4_20EML_circ_001670	multi-exonic	multi-exonic
C4_20EML_circ_001676	mono-exonic	mono-exonic
C4_20EML_circ_001678	mono-exonic	mono-exonic
C4_20EML_circ_001679	mono-exonic	mono-exonic
C4_20EML_circ_001681	multi-exonic	multi-exonic
C4_20EML_circ_001686	multi-exonic	multi-exonic
C4_20EML_circ_001693	mono-exonic	mono-exonic
C4_20EML_circ_001702	multi-exonic	multi-exonic
C4_20EML_circ_001705	mono-exonic	mono-exonic
C4_20EML_circ_001706	mono-exonic	mono-exonic
C4_20EML_circ_001709	multi-exonic	multi-exonic
C4_20EML_circ_001712	multi-exonic	multi-exonic
C4_20EML_circ_001719	mono-exonic	mono-exonic
C4_20EML_circ_001724	multi-exonic	multi-exonic
C4_20EML_circ_001725	multi-exonic	multi-exonic
C4_20EML_circ_001729	multi-exonic	multi-exonic
C4_20EML_circ_001739	mono-exonic	mono-exonic
C4_20EML_circ_001740	mono-exonic	mono-exonic
C4_20EML_circ_001748	mono-exonic	mono-exonic
C4_20EML_circ_001762	mono-exonic	mono-exonic
C4_20EML_circ_001763	multi-exonic	multi-exonic
C4_20EML_circ_001764	mono-exonic	mono-exonic
C4_20EML_circ_001765	mono-exonic	mono-exonic
C4_20EML_circ_001766	multi-exonic	multi-exonic
C4_20EML_circ_001771	mono-exonic	mono-exonic
C4_20EML_circ_001773	mono-exonic	mono-exonic
C4_20EML_circ_001777	multi-exonic	multi-exonic
C4_20EML_circ_001778	mono-exonic	mono-exonic
C4_20EML_circ_001780	multi-exonic	multi-exonic
C4_20EML_circ_001790	mapping to introns	mapping to introns
C4_20EML_circ_001797	mono-exonic	mono-exonic
C4_20EML_circ_001812	multi-exonic	multi-exonic
C4_20EML_circ_001822	mono-exonic	mono-exonic
C4_20EML_circ_001823	multi-exonic	multi-exonic
C4_20EML_circ_001826	mono-exonic	mono-exonic
C4_20EML_circ_001837	multi-exonic	multi-exonic
C4_20EML_circ_001841	mono-exonic	mono-exonic
C4_20EML_circ_001842	multi-exonic	multi-exonic
C4_20EML_circ_001845	multi-exonic	multi-exonic
C4_20EML_circ_001848	multi-exonic	multi-exonic
C4_20EML_circ_001866	mono-exonic	mono-exonic
C4_20EML_circ_001867	multi-exonic	multi-exonic
C4_20EML_circ_001871	multi-exonic	multi-exonic
C4_20EML_circ_001872	multi-exonic	multi-exonic
C4_20EML_circ_001873	multi-exonic	multi-exonic
C4_20EML_circ_001876	mapping to introns	mapping to introns
C4_20EML_circ_001881	mono-exonic	mono-exonic
C4_20EML_circ_001883	multi-exonic	multi-exonic
C4_20EML_circ_001894	multi-exonic	multi-exonic
C4_20EML_circ_001895	miscellaneous	miscellaneous
C4_20EML_circ_001898	multi-exonic	multi-exonic
C4_20EML_circ_001900	multi-exonic	multi-exonic
C4_20EML_circ_001914	mono-exonic	mono-exonic
C4_20EML_circ_001915	multi-exonic	multi-exonic
C4_20EML_circ_001923	mono-exonic	mono-exonic
C4_20EML_circ_001925	multi-exonic	multi-exonic
C4_20EML_circ_001926	multi-exonic	multi-exonic
C4_20EML_circ_001928	mono-exonic	mono-exonic
C4_20EML_circ_001930	mono-exonic	mono-exonic
C4_20EML_circ_001933	multi-exonic	multi-exonic
C4_20EML_circ_001935	multi-exonic	multi-exonic
C4_20EML_circ_001941	multi-exonic	multi-exonic
C4_20EML_circ_001942	multi-exonic	multi-exonic
C4_20EML_circ_001944	mono-exonic	mono-exonic
C4_20EML_circ_001957	mono-exonic	mono-exonic
C4_20EML_circ_001958	mono-exonic	mono-exonic
C4_20EML_circ_001960	multi-exonic	multi-exonic
C4_20EML_circ_001967	multi-exonic	multi-exonic
C4_20EML_circ_001973	mono-exonic	mono-exonic
C4_20EML_circ_001977	mono-exonic	mono-exonic
C4_20EML_circ_001984	mono-exonic	mono-exonic
C4_20EML_circ_001986	mono-exonic	mono-exonic
C4_20EML_circ_001988	mapping to introns	mapping to introns
C4_20EML_circ_001989	mono-exonic	mono-exonic
C4_20EML_circ_001992	multi-exonic	multi-exonic
C4_20EML_circ_001994	mono-exonic	mono-exonic
C4_20EML_circ_001997	mono-exonic	mono-exonic
C4_20EML_circ_002000	miscellaneous	miscellaneous
C4_20EML_circ_002002	mono-exonic	mono-exonic
C4_20EML_circ_002003	mono-exonic	mono-exonic
C4_20EML_circ_002004	mono-exonic	mono-exonic
C4_20EML_circ_002007	multi-exonic	multi-exonic
C4_20EML_circ_002008	mono-exonic	mono-exonic
C4_20EML_circ_002010	multi-exonic	multi-exonic
C4_20EML_circ_002011	mono-exonic	mono-exonic
C4_20EML_circ_002013	mono-exonic	mono-exonic
C4_20EML_circ_002018	mono-exonic	mono-exonic
C4_20EML_circ_002021	mono-exonic	mono-exonic
C4_20EML_circ_002025	mono-exonic	mono-exonic
C4_20EML_circ_002028	mono-exonic	mono-exonic
C4_20EML_circ_002030	multi-exonic	multi-exonic
C4_20EML_circ_002032	mono-exonic	mono-exonic
C4_20EML_circ_002035	mono-exonic	mono-exonic
C4_20EML_circ_002037	multi-exonic	multi-exonic
C4_20EML_circ_002038	mono-exonic	mono-exonic
C4_20EML_circ_002039	mono-exonic	mono-exonic
C4_20EML_circ_002040	multi-exonic	multi-exonic
C4_20EML_circ_002050	multi-exonic	multi-exonic
C4_20EML_circ_002052	mono-exonic	mono-exonic
C4_20EML_circ_002057	multi-exonic	multi-exonic
C4_20EML_circ_002070	miscellaneous	miscellaneous
C4_20EML_circ_002071	mono-exonic	mono-exonic
C4_20EML_circ_002075	mono-exonic	mono-exonic
C4_20EML_circ_002077	mono-exonic	mono-exonic
C4_20EML_circ_002084	mono-exonic	mono-exonic
C4_20EML_circ_002088	mono-exonic	mono-exonic
C4_20EML_circ_002105	mono-exonic	mono-exonic
C4_20EML_circ_002112	mono-exonic	mono-exonic
C4_20EML_circ_002115	mono-exonic	mono-exonic
C4_20EML_circ_002126	mono-exonic	mono-exonic
C4_20EML_circ_002127	multi-exonic	multi-exonic
C4_20EML_circ_002128	mono-exonic	mono-exonic
C4_20EML_circ_002132	mono-exonic	mono-exonic
C4_20EML_circ_002137	mono-exonic	mono-exonic
C4_20EML_circ_002151	multi-exonic	multi-exonic
C4_20EML_circ_002156	multi-exonic	multi-exonic
C4_20EML_circ_002157	mono-exonic	mono-exonic
C4_20EML_circ_002161	mapping to introns	mapping to introns
C4_20EML_circ_002162	mono-exonic	mono-exonic
C4_20EML_circ_002163	multi-exonic	multi-exonic
C4_20EML_circ_002165	mono-exonic	mono-exonic
C4_20EML_circ_002166	multi-exonic	multi-exonic
C4_20EML_circ_002167	mono-exonic	mono-exonic
C4_20EML_circ_002168	multi-exonic	multi-exonic
C4_20EML_circ_002174	multi-exonic	multi-exonic
C4_20EML_circ_002179	mono-exonic	mono-exonic
C4_20EML_circ_002194	multi-exonic	multi-exonic
C4_20EML_circ_002196	multi-exonic	multi-exonic
C4_20EML_circ_002197	multi-exonic	multi-exonic
C4_20EML_circ_002199	mono-exonic	mono-exonic
C4_20EML_circ_002207	mono-exonic	mono-exonic
C4_20EML_circ_002208	multi-exonic	multi-exonic
C4_20EML_circ_002209	multi-exonic	multi-exonic
C4_20EML_circ_002210	mono-exonic	mono-exonic
C4_20EML_circ_002212	mono-exonic	mono-exonic
C4_20EML_circ_002224	mono-exonic	mono-exonic
C4_20EML_circ_002225	mono-exonic	mono-exonic
C4_20EML_circ_002233	mapping to introns	mapping to introns
C4_20EML_circ_002238	mono-exonic	mono-exonic
C4_20EML_circ_002239	mono-exonic	mono-exonic
C4_20EML_circ_002240	multi-exonic	multi-exonic
C4_20EML_circ_002241	mono-exonic	mono-exonic
C4_20EML_circ_002247	multi-exonic	multi-exonic
C4_20EML_circ_002252	mono-exonic	mono-exonic
C4_20EML_circ_002260	mono-exonic	mono-exonic
C4_20EML_circ_002263	multi-exonic	multi-exonic
C4_20EML_circ_002274	mono-exonic	mono-exonic
C4_20EML_circ_002283	multi-exonic	multi-exonic
C4_20EML_circ_002289	mono-exonic	mono-exonic
C4_20EML_circ_002290	multi-exonic	multi-exonic
C4_20EML_circ_002291	mono-exonic	mono-exonic
C4_20EML_circ_002297	mapping to introns	mapping to introns
C4_20EML_circ_002298	mono-exonic	mono-exonic
C4_20EML_circ_002300	multi-exonic	multi-exonic
C4_20EML_circ_002301	multi-exonic	multi-exonic
C4_20EML_circ_002303	multi-exonic	multi-exonic
C4_20EML_circ_002305	multi-exonic	multi-exonic
C4_20EML_circ_002307	multi-exonic	multi-exonic
C4_20EML_circ_002309	mono-exonic	mono-exonic
C4_20EML_circ_002311	mono-exonic	mono-exonic
C4_20EML_circ_002315	multi-exonic	multi-exonic
C4_20EML_circ_002318	multi-exonic	multi-exonic
C4_20EML_circ_002319	mono-exonic	mono-exonic
C4_20EML_circ_002320	multi-exonic	multi-exonic
C4_20EML_circ_002321	mono-exonic	mono-exonic
C4_20EML_circ_002322	mono-exonic	mono-exonic
C4_20EML_circ_002324	multi-exonic	multi-exonic
C4_20EML_circ_002327	multi-exonic	multi-exonic
C4_20EML_circ_002329	mono-exonic	mono-exonic
C4_20EML_circ_002332	mono-exonic	mono-exonic
C4_20EML_circ_002333	multi-exonic	multi-exonic
C4_20EML_circ_002337	mono-exonic	mono-exonic
C4_20EML_circ_002344	multi-exonic	multi-exonic
C4_20EML_circ_002346	mono-exonic	mono-exonic
C4_20EML_circ_002347	mono-exonic	mono-exonic
C4_20EML_circ_002350	multi-exonic	multi-exonic
C4_20EML_circ_002354	multi-exonic	multi-exonic
C4_20EML_circ_002358	mono-exonic	mono-exonic
C4_20EML_circ_002361	mono-exonic	mono-exonic
C4_20EML_circ_002362	mono-exonic	mono-exonic
C4_20EML_circ_002364	mono-exonic	mono-exonic
C4_20EML_circ_002366	mapping to introns	mapping to introns
C4_20EML_circ_002368	multi-exonic	multi-exonic
C4_20EML_circ_002382	mono-exonic	mono-exonic
C4_20EML_circ_002397	multi-exonic	multi-exonic
C4_20EML_circ_002400	mono-exonic	mono-exonic
C4_20EML_circ_002402	mono-exonic	mono-exonic
C4_20EML_circ_002410	mono-exonic	mono-exonic
C4_20EML_circ_002416	mono-exonic	mono-exonic
C4_20EML_circ_002419	mono-exonic	mono-exonic
C4_20EML_circ_002422	mono-exonic	mono-exonic
C4_20EML_circ_002424	mono-exonic	mono-exonic
C4_20EML_circ_002425	mono-exonic	mono-exonic
C4_20EML_circ_002426	mono-exonic	mono-exonic
C4_20EML_circ_002434	mono-exonic	mono-exonic
C4_20EML_circ_002435	mono-exonic	mono-exonic
C4_20EML_circ_002447	mono-exonic	mono-exonic
C4_20EML_circ_002451	mono-exonic	mono-exonic
C4_20EML_circ_002452	mono-exonic	mono-exonic
C4_20EML_circ_002455	mono-exonic	mono-exonic
C4_20EML_circ_002456	mono-exonic	mono-exonic
C4_20EML_circ_002457	mono-exonic	mono-exonic
C4_20EML_circ_002465	mono-exonic	mono-exonic
C4_20EML_circ_002470	mono-exonic	mono-exonic
C4_20EML_circ_002472	multi-exonic	multi-exonic
C4_20EML_circ_002477	multi-exonic	multi-exonic
C4_20EML_circ_002478	mono-exonic	mono-exonic
C4_20EML_circ_002485	mono-exonic	mono-exonic
C4_20EML_circ_002491	mono-exonic	mono-exonic
C4_20EML_circ_002499	mono-exonic	mono-exonic
C4_20EML_circ_002501	mono-exonic	mono-exonic
C4_20EML_circ_002505	mono-exonic	mono-exonic
C4_20EML_circ_002510	multi-exonic	multi-exonic
C4_20EML_circ_002511	mono-exonic	mono-exonic
C4_20EML_circ_002513	mono-exonic	mono-exonic
C4_20EML_circ_002517	mono-exonic	mono-exonic
C4_20EML_circ_002521	mono-exonic	mono-exonic
C4_20EML_circ_002522	multi-exonic	multi-exonic
C4_20EML_circ_002523	mono-exonic	mono-exonic
C4_20EML_circ_002545	mono-exonic	mono-exonic
C4_20EML_circ_002551	mono-exonic	mono-exonic
C4_20EML_circ_002554	multi-exonic	multi-exonic
C4_20EML_circ_002555	mono-exonic	mono-exonic
C4_20EML_circ_002558	mono-exonic	mono-exonic
C4_20EML_circ_002563	mono-exonic	mono-exonic
C4_20EML_circ_002564	multi-exonic	multi-exonic
C4_20EML_circ_002566	mono-exonic	mono-exonic
C4_20EML_circ_002568	multi-exonic	multi-exonic
C4_20EML_circ_002571	mapping to introns	mapping to introns
C4_20EML_circ_002574	mono-exonic	mono-exonic
C4_20EML_circ_002578	mono-exonic	mono-exonic
C4_20EML_circ_002579	multi-exonic	multi-exonic
C4_20EML_circ_002581	mono-exonic	mono-exonic
C4_20EML_circ_002587	mono-exonic	mono-exonic
C4_20EML_circ_002598	mono-exonic	mono-exonic
C4_20EML_circ_002600	multi-exonic	multi-exonic
C4_20EML_circ_002611	mapping to introns	mapping to introns
C4_20EML_circ_002614	multi-exonic	multi-exonic
C4_20EML_circ_002615	mono-exonic	mono-exonic
C4_20EML_circ_002622	mono-exonic	mono-exonic
C4_20EML_circ_002624	mono-exonic	mono-exonic
C4_20EML_circ_002628	multi-exonic	multi-exonic
C4_20EML_circ_002632	multi-exonic	multi-exonic
C4_20EML_circ_002639	multi-exonic	multi-exonic
C4_20EML_circ_002641	multi-exonic	multi-exonic
C4_20EML_circ_002650	multi-exonic	multi-exonic
C4_20EML_circ_002657	mono-exonic	mono-exonic
C4_20EML_circ_002664	multi-exonic	multi-exonic
C4_20EML_circ_002665	mono-exonic	mono-exonic
C4_20EML_circ_002667	multi-exonic	multi-exonic
C4_20EML_circ_002670	mono-exonic	mono-exonic
C4_20EML_circ_002672	mono-exonic	mono-exonic
C4_20EML_circ_002673	mono-exonic	mono-exonic
C4_20EML_circ_002684	mono-exonic	mono-exonic
C4_20EML_circ_002696	mono-exonic	mono-exonic
C4_20EML_circ_002699	mono-exonic	mono-exonic
C4_20EML_circ_002702	multi-exonic	multi-exonic
C4_20EML_circ_002703	mono-exonic	mono-exonic
C4_20EML_circ_002708	multi-exonic	multi-exonic
C4_20EML_circ_002713	mono-exonic	mono-exonic
C4_20EML_circ_002715	multi-exonic	multi-exonic
C4_20EML_circ_002719	mono-exonic	mono-exonic
C4_20EML_circ_002722	multi-exonic	multi-exonic
C4_20EML_circ_002723	mono-exonic	mono-exonic
C4_20EML_circ_002724	mono-exonic	mono-exonic
C4_20EML_circ_002730	mono-exonic	mono-exonic
C4_20EML_circ_002731	mono-exonic	mono-exonic
C4_20EML_circ_002733	miscellaneous	miscellaneous
C4_20EML_circ_002734	multi-exonic	multi-exonic
C4_20EML_circ_002744	mono-exonic	mono-exonic
C4_20EML_circ_002746	mono-exonic	mono-exonic
C4_20EML_circ_002749	mono-exonic	mono-exonic
C4_20EML_circ_002751	multi-exonic	multi-exonic
C4_20EML_circ_002753	mono-exonic	mono-exonic
C4_20EML_circ_002755	mono-exonic	mono-exonic
C4_20EML_circ_002759	multi-exonic	multi-exonic
C4_20EML_circ_002763	mono-exonic	mono-exonic
C4_20EML_circ_002764	mono-exonic	mono-exonic
C4_20EML_circ_002766	multi-exonic	multi-exonic
C4_20EML_circ_002767	multi-exonic	multi-exonic
C4_20EML_circ_002768	mono-exonic	mono-exonic
C4_20EML_circ_002770	mono-exonic	mono-exonic
C4_20EML_circ_002772	mono-exonic	mono-exonic
C4_20EML_circ_002776	mono-exonic	mono-exonic
C4_20EML_circ_002777	multi-exonic	multi-exonic
C4_20EML_circ_002779	multi-exonic	multi-exonic
C4_20EML_circ_002783	mono-exonic	mono-exonic
C4_20EML_circ_002785	mono-exonic	mono-exonic
C4_20EML_circ_002790	mono-exonic	mono-exonic
C4_20EML_circ_002791	mapping to introns	mapping to introns
C4_20EML_circ_002792	multi-exonic	multi-exonic
C4_20EML_circ_002796	mono-exonic	mono-exonic
C4_20EML_circ_002799	mono-exonic	mono-exonic
C4_20EML_circ_002810	multi-exonic	multi-exonic
C4_20EML_circ_002818	mapping to introns	mapping to introns
C4_20EML_circ_002820	mapping to introns	mapping to introns
C4_20EML_circ_002825	mono-exonic	mono-exonic
C4_20EML_circ_002831	mono-exonic	mono-exonic
C4_20EML_circ_002832	multi-exonic	multi-exonic
C4_20EML_circ_002840	mono-exonic	mono-exonic
C4_20EML_circ_002843	multi-exonic	multi-exonic
C4_20EML_circ_002844	multi-exonic	multi-exonic
C4_20EML_circ_002850	mono-exonic	mono-exonic
C4_20EML_circ_002856	multi-exonic	multi-exonic
C4_20EML_circ_002857	multi-exonic	multi-exonic
C4_20EML_circ_002860	multi-exonic	multi-exonic
C4_20EML_circ_002862	mono-exonic	mono-exonic
C4_20EML_circ_002867	mono-exonic	mono-exonic
C4_20EML_circ_002870	mono-exonic	mono-exonic
C4_20EML_circ_002871	mono-exonic	mono-exonic
C4_20EML_circ_002876	mono-exonic	mono-exonic
C4_20EML_circ_002880	multi-exonic	multi-exonic
C4_20EML_circ_002881	multi-exonic	multi-exonic
C4_20EML_circ_002884	multi-exonic	multi-exonic
C4_20EML_circ_002886	mono-exonic	mono-exonic
C4_20EML_circ_002887	mono-exonic	mono-exonic
C4_20EML_circ_002894	mono-exonic	mono-exonic
C4_20EML_circ_002895	mono-exonic	mono-exonic
C4_20EML_circ_002900	mono-exonic	mono-exonic
C4_20EML_circ_002907	mono-exonic	mono-exonic
C4_20EML_circ_002909	mono-exonic	mono-exonic
C4_20EML_circ_002912	multi-exonic	multi-exonic
C4_20EML_circ_002914	multi-exonic	multi-exonic
C4_20EML_circ_002918	multi-exonic	multi-exonic
C4_20EML_circ_002927	multi-exonic	multi-exonic
C4_20EML_circ_002931	mono-exonic	mono-exonic
C4_20EML_circ_002933	mono-exonic	mono-exonic
C4_20EML_circ_002935	mono-exonic	mono-exonic
C4_20EML_circ_002937	multi-exonic	multi-exonic
C4_20EML_circ_002938	mono-exonic	mono-exonic
C4_20EML_circ_002941	multi-exonic	multi-exonic
C4_20EML_circ_002944	mono-exonic	mono-exonic
C4_20EML_circ_002946	multi-exonic	multi-exonic
C4_20EML_circ_002958	multi-exonic	multi-exonic
C4_20EML_circ_002960	mono-exonic	mono-exonic
C4_20EML_circ_002969	mono-exonic	mono-exonic
C4_20EML_circ_002972	multi-exonic	multi-exonic
C4_20EML_circ_002974	mono-exonic	mono-exonic
C4_20EML_circ_002977	mono-exonic	mono-exonic
C4_20EML_circ_002979	multi-exonic	multi-exonic
C4_20EML_circ_002980	mono-exonic	mono-exonic
C4_20EML_circ_002985	mono-exonic	mono-exonic
C4_20EML_circ_002987	mono-exonic	mono-exonic
C4_20EML_circ_002993	mono-exonic	mono-exonic
C4_20EML_circ_002994	mono-exonic	mono-exonic
C4_20EML_circ_002998	mono-exonic	mono-exonic
C4_20EML_circ_003001	mono-exonic	mono-exonic
C4_20EML_circ_003005	miscellaneous	miscellaneous
C4_20EML_circ_003011	mono-exonic	mono-exonic
C4_20EML_circ_003014	mono-exonic	mono-exonic
C4_20EML_circ_003018	multi-exonic	multi-exonic
C4_20EML_circ_003025	mono-exonic	mono-exonic
C4_20EML_circ_003032	multi-exonic	multi-exonic
C4_20EML_circ_003033	mono-exonic	mono-exonic
C4_20EML_circ_003034	mono-exonic	mono-exonic
C4_20EML_circ_003050	multi-exonic	multi-exonic
C4_20EML_circ_003054	multi-exonic	multi-exonic
C4_20EML_circ_003058	mapping to introns	mapping to introns
C4_20EML_circ_003062	mono-exonic	mono-exonic
C4_20EML_circ_003064	multi-exonic	multi-exonic
C4_20EML_circ_003069	mono-exonic	mono-exonic
C4_20EML_circ_003070	multi-exonic	multi-exonic
C4_20EML_circ_003071	multi-exonic	multi-exonic
C4_20EML_circ_003073	multi-exonic	multi-exonic
C4_20EML_circ_003076	multi-exonic	multi-exonic
C4_20EML_circ_003079	mono-exonic	mono-exonic
C4_20EML_circ_003080	multi-exonic	multi-exonic
C4_20EML_circ_003086	mono-exonic	mono-exonic
C4_20EML_circ_003101	multi-exonic	multi-exonic
C4_20EML_circ_003103	mono-exonic	mono-exonic
C4_20EML_circ_003106	multi-exonic	multi-exonic
C4_20EML_circ_003111	multi-exonic	multi-exonic
C4_20EML_circ_003117	multi-exonic	multi-exonic
C4_20EML_circ_003121	mono-exonic	mono-exonic
C4_20EML_circ_003122	mono-exonic	mono-exonic
C4_20EML_circ_003124	mono-exonic	mono-exonic
C4_20EML_circ_003128	mono-exonic	mono-exonic
C4_20EML_circ_003129	multi-exonic	multi-exonic
C4_20EML_circ_003130	mono-exonic	mono-exonic
C4_20EML_circ_003131	mono-exonic	mono-exonic
C4_20EML_circ_003142	mono-exonic	mono-exonic
C4_20EML_circ_003145	multi-exonic	multi-exonic
C4_20EML_circ_003152	mono-exonic	mono-exonic
C4_20EML_circ_003155	mono-exonic	mono-exonic
C4_20EML_circ_003160	mono-exonic	mono-exonic
C4_20EML_circ_003163	mono-exonic	mono-exonic
C4_20EML_circ_003168	mono-exonic	mono-exonic
C4_20EML_circ_003171	multi-exonic	multi-exonic
C4_20EML_circ_003179	mono-exonic	mono-exonic
C4_20EML_circ_003181	multi-exonic	multi-exonic
C4_20EML_circ_003184	multi-exonic	multi-exonic
C4_20EML_circ_003188	mono-exonic	mono-exonic
C4_20EML_circ_003195	mono-exonic	mono-exonic
C4_20EML_circ_003196	multi-exonic	multi-exonic
C4_20EML_circ_003200	miscellaneous	miscellaneous
C4_20EML_circ_003207	mono-exonic	mono-exonic
C4_20EML_circ_003208	multi-exonic	multi-exonic
C4_20EML_circ_003210	multi-exonic	multi-exonic
C4_20EML_circ_003213	mono-exonic	mono-exonic
C4_20EML_circ_003217	multi-exonic	multi-exonic
C4_20EML_circ_003221	mono-exonic	mono-exonic
C4_20EML_circ_003230	mono-exonic	mono-exonic
C4_20EML_circ_003231	multi-exonic	multi-exonic
C4_20EML_circ_003234	mono-exonic	mono-exonic
C4_20EML_circ_003236	mono-exonic	mono-exonic
C4_20EML_circ_003238	multi-exonic	multi-exonic
C4_20EML_circ_003241	multi-exonic	multi-exonic
C4_20EML_circ_003244	multi-exonic	multi-exonic
C4_20EML_circ_003245	mono-exonic	mono-exonic
C4_20EML_circ_003247	mono-exonic	mono-exonic
C4_20EML_circ_003250	mono-exonic	mono-exonic
C4_20EML_circ_003251	mono-exonic	mono-exonic
C4_20EML_circ_003252	multi-exonic	multi-exonic
C4_20EML_circ_003257	mono-exonic	mono-exonic
C4_20EML_circ_003260	multi-exonic	multi-exonic
C4_20EML_circ_003265	mono-exonic	mono-exonic
C4_20EML_circ_003269	mono-exonic	mono-exonic
C4_20EML_circ_003275	mono-exonic	mono-exonic
C4_20EML_circ_003277	mono-exonic	mono-exonic
C4_20EML_circ_003279	multi-exonic	multi-exonic
C4_20EML_circ_003280	multi-exonic	multi-exonic
C4_20EML_circ_003281	mono-exonic	mono-exonic
C4_20EML_circ_003283	multi-exonic	multi-exonic
C4_20EML_circ_003288	multi-exonic	multi-exonic
C4_20EML_circ_003290	multi-exonic	multi-exonic
C4_20EML_circ_003295	miscellaneous	miscellaneous
C4_20EML_circ_003298	multi-exonic	multi-exonic
C4_20EML_circ_003299	multi-exonic	multi-exonic
C4_20EML_circ_003300	multi-exonic	multi-exonic
C4_20EML_circ_003302	multi-exonic	multi-exonic
C4_20EML_circ_003312	mono-exonic	mono-exonic
C4_20EML_circ_003315	mono-exonic	mono-exonic
C4_20EML_circ_003316	mono-exonic	mono-exonic
C4_20EML_circ_003322	multi-exonic	multi-exonic
C4_20EML_circ_003326	mono-exonic	mono-exonic
C4_20EML_circ_003329	multi-exonic	multi-exonic
C4_20EML_circ_003334	mono-exonic	mono-exonic
C4_20EML_circ_003336	mono-exonic	mono-exonic
C4_20EML_circ_003342	mono-exonic	mono-exonic
C4_20EML_circ_003346	mono-exonic	mono-exonic
C4_20EML_circ_003347	mono-exonic	mono-exonic
C4_20EML_circ_003359	mono-exonic	mono-exonic
C4_20EML_circ_003367	mono-exonic	mono-exonic
C4_20EML_circ_003368	multi-exonic	multi-exonic
C4_20EML_circ_003374	mono-exonic	mono-exonic
C4_20EML_circ_003377	mono-exonic	mono-exonic
C4_20EML_circ_003387	multi-exonic	multi-exonic
C4_20EML_circ_003391	mono-exonic	mono-exonic
C4_20EML_circ_003397	mapping to introns	mapping to introns
C4_20EML_circ_003399	multi-exonic	multi-exonic
C4_20EML_circ_003401	mono-exonic	mono-exonic
C4_20EML_circ_003407	mono-exonic	mono-exonic
C4_20EML_circ_003412	multi-exonic	multi-exonic
C4_20EML_circ_003422	mono-exonic	mono-exonic
C4_20EML_circ_003426	multi-exonic	multi-exonic
C4_20EML_circ_003430	mono-exonic	mono-exonic
C4_20EML_circ_003432	multi-exonic	multi-exonic
C4_20EML_circ_003436	miscellaneous	miscellaneous
C4_20EML_circ_003437	mono-exonic	mono-exonic
C4_20EML_circ_003438	mono-exonic	mono-exonic
C4_20EML_circ_003439	mono-exonic	mono-exonic
C4_20EML_circ_003446	mono-exonic	mono-exonic
C4_20EML_circ_003450	mono-exonic	mono-exonic
C4_20EML_circ_003454	mono-exonic	mono-exonic
C4_20EML_circ_003455	multi-exonic	multi-exonic
C4_20EML_circ_003456	mono-exonic	mono-exonic
C4_20EML_circ_003457	mono-exonic	mono-exonic
C4_20EML_circ_003466	mono-exonic	mono-exonic
C4_20EML_circ_003471	multi-exonic	multi-exonic
C4_20EML_circ_003476	multi-exonic	multi-exonic
C4_20EML_circ_003481	multi-exonic	multi-exonic
C4_20EML_circ_003482	multi-exonic	multi-exonic
C4_20EML_circ_003483	multi-exonic	multi-exonic
C4_20EML_circ_003487	mono-exonic	mono-exonic
C4_20EML_circ_003490	miscellaneous	miscellaneous
C4_20EML_circ_003496	multi-exonic	multi-exonic
C4_20EML_circ_003497	multi-exonic	multi-exonic
C4_20EML_circ_003503	multi-exonic	multi-exonic
C4_20EML_circ_003505	mono-exonic	mono-exonic
C4_20EML_circ_003507	multi-exonic	multi-exonic
C4_20EML_circ_003508	mono-exonic	mono-exonic
C4_20EML_circ_003513	mono-exonic	mono-exonic
C4_20EML_circ_003523	mono-exonic	mono-exonic
C4_20EML_circ_003524	mapping to introns	mapping to introns
C4_20EML_circ_003534	miscellaneous	miscellaneous
C4_20EML_circ_003537	multi-exonic	multi-exonic
C4_20EML_circ_003542	mono-exonic	mono-exonic
C4_20EML_circ_003547	multi-exonic	multi-exonic
C4_20EML_circ_003548	mono-exonic	mono-exonic
C4_20EML_circ_003554	mono-exonic	mono-exonic
C4_20EML_circ_003557	mono-exonic	mono-exonic
C4_20EML_circ_003559	mono-exonic	mono-exonic
C4_20EML_circ_003562	multi-exonic	multi-exonic
C4_20EML_circ_003565	mono-exonic	mono-exonic
C4_20EML_circ_003568	mono-exonic	mono-exonic
C4_20EML_circ_003574	mono-exonic	mono-exonic
C4_20EML_circ_003576	mono-exonic	mono-exonic
C4_20EML_circ_003577	mono-exonic	mono-exonic
C4_20EML_circ_003579	multi-exonic	multi-exonic
C4_20EML_circ_003580	mono-exonic	mono-exonic
C4_20EML_circ_003582	multi-exonic	multi-exonic
C4_20EML_circ_003587	mono-exonic	mono-exonic
C4_20EML_circ_003595	mono-exonic	mono-exonic
C4_20EML_circ_003599	multi-exonic	multi-exonic
C4_20EML_circ_003601	mono-exonic	mono-exonic
C4_20EML_circ_003602	multi-exonic	multi-exonic
C4_20EML_circ_003604	mono-exonic	mono-exonic
C4_20EML_circ_003606	multi-exonic	multi-exonic
C4_20EML_circ_003610	multi-exonic	multi-exonic
C4_20EML_circ_003612	mono-exonic	mono-exonic
C4_20EML_circ_003616	mono-exonic	mono-exonic
C4_20EML_circ_003622	mono-exonic	mono-exonic
C4_20EML_circ_003638	mono-exonic	mono-exonic
C4_20EML_circ_003642	mono-exonic	mono-exonic
C4_20EML_circ_003646	mono-exonic	mono-exonic
C4_20EML_circ_003649	mono-exonic	mono-exonic
C4_20EML_circ_003653	multi-exonic	multi-exonic
C4_20EML_circ_003657	mono-exonic	mono-exonic
C4_20EML_circ_003661	multi-exonic	multi-exonic
C4_20EML_circ_003664	mono-exonic	mono-exonic
C4_20EML_circ_003665	mono-exonic	mono-exonic
C4_20EML_circ_003668	mono-exonic	mono-exonic
C4_20EML_circ_003670	mono-exonic	mono-exonic
C4_20EML_circ_003674	multi-exonic	multi-exonic
C4_20EML_circ_003677	multi-exonic	multi-exonic
C4_20EML_circ_003678	mono-exonic	mono-exonic
C4_20EML_circ_003679	mono-exonic	mono-exonic
C4_20EML_circ_003680	multi-exonic	multi-exonic
C4_20EML_circ_003682	mono-exonic	mono-exonic
C4_20EML_circ_003685	multi-exonic	multi-exonic
C4_20EML_circ_003689	multi-exonic	multi-exonic
C4_20EML_circ_003692	mono-exonic	mono-exonic
C4_20EML_circ_003693	multi-exonic	multi-exonic
C4_20EML_circ_003695	mono-exonic	mono-exonic
C4_20EML_circ_003699	mono-exonic	mono-exonic
C4_20EML_circ_003704	multi-exonic	multi-exonic
C4_20EML_circ_003706	multi-exonic	multi-exonic
C4_20EML_circ_003713	mono-exonic	mono-exonic
C4_20EML_circ_003714	mapping to introns	mapping to introns
C4_20EML_circ_003717	multi-exonic	multi-exonic
C4_20EML_circ_003718	mono-exonic	mono-exonic
C4_20EML_circ_003720	multi-exonic	multi-exonic
C4_20EML_circ_003732	mono-exonic	mono-exonic
C4_20EML_circ_003733	mono-exonic	mono-exonic
C4_20EML_circ_003739	multi-exonic	multi-exonic
C4_20EML_circ_003744	mono-exonic	mono-exonic
C4_20EML_circ_003750	mono-exonic	mono-exonic
C4_20EML_circ_003752	mono-exonic	mono-exonic
C4_20EML_circ_003753	multi-exonic	multi-exonic
C4_20EML_circ_003757	mono-exonic	mono-exonic
C4_20EML_circ_003761	mono-exonic	mono-exonic
C4_20EML_circ_003764	mono-exonic	mono-exonic
C4_20EML_circ_003774	mono-exonic	mono-exonic
C4_20EML_circ_003775	multi-exonic	multi-exonic
C4_20EML_circ_003777	multi-exonic	multi-exonic
C4_20EML_circ_003782	mono-exonic	mono-exonic
C4_20EML_circ_003789	mono-exonic	mono-exonic
C4_20EML_circ_003804	mono-exonic	mono-exonic
C4_20EML_circ_003805	mono-exonic	mono-exonic
C4_20EML_circ_003806	mono-exonic	mono-exonic
C4_20EML_circ_003809	mono-exonic	mono-exonic
C4_20EML_circ_003819	multi-exonic	multi-exonic
C4_20EML_circ_003826	mono-exonic	mono-exonic
C4_20EML_circ_003830	mono-exonic	mono-exonic
C4_20EML_circ_003834	mono-exonic	mono-exonic
C4_20EML_circ_003835	multi-exonic	multi-exonic
C4_20EML_circ_003839	multi-exonic	multi-exonic
C4_20EML_circ_003843	mono-exonic	mono-exonic
C4_20EML_circ_003845	multi-exonic	multi-exonic
C4_20EML_circ_003852	multi-exonic	multi-exonic
C4_20EML_circ_003855	multi-exonic	multi-exonic
C4_20EML_circ_003859	mono-exonic	mono-exonic
C4_20EML_circ_003861	mono-exonic	mono-exonic
C4_20EML_circ_003862	mono-exonic	mono-exonic
C4_20EML_circ_003867	mono-exonic	mono-exonic
C4_20EML_circ_003869	multi-exonic	multi-exonic
C4_20EML_circ_003870	multi-exonic	multi-exonic
C4_20EML_circ_003874	multi-exonic	multi-exonic
C4_20EML_circ_003879	multi-exonic	multi-exonic
C4_20EML_circ_003881	multi-exonic	multi-exonic
C4_20EML_circ_003882	multi-exonic	multi-exonic
C4_20EML_circ_003885	mono-exonic	mono-exonic
C4_20EML_circ_003886	mono-exonic	mono-exonic
C4_20EML_circ_003888	mono-exonic	mono-exonic
C4_20EML_circ_003891	multi-exonic	multi-exonic
C4_20EML_circ_003893	multi-exonic	multi-exonic
C4_20EML_circ_003896	multi-exonic	multi-exonic
C4_20EML_circ_003898	multi-exonic	multi-exonic
C4_20EML_circ_003899	multi-exonic	multi-exonic
C4_20EML_circ_003900	multi-exonic	multi-exonic
C4_20EML_circ_003902	multi-exonic	multi-exonic
C4_20EML_circ_003909	mono-exonic	mono-exonic
C4_20EML_circ_003911	multi-exonic	multi-exonic
C4_20EML_circ_003924	mono-exonic	mono-exonic
C4_20EML_circ_003925	multi-exonic	multi-exonic
C4_20EML_circ_003930	mono-exonic	mono-exonic
C4_20EML_circ_003934	mono-exonic	mono-exonic
C4_20EML_circ_003937	mono-exonic	mono-exonic
C4_20EML_circ_003940	multi-exonic	multi-exonic
C4_20EML_circ_003942	mono-exonic	mono-exonic
C4_20EML_circ_003944	multi-exonic	multi-exonic
C4_20EML_circ_003945	multi-exonic	multi-exonic
C4_20EML_circ_003947	mono-exonic	mono-exonic
C4_20EML_circ_003950	mono-exonic	mono-exonic
C4_20EML_circ_003966	mono-exonic	mono-exonic
C4_20EML_circ_003969	multi-exonic	multi-exonic
C4_20EML_circ_003973	mono-exonic	mono-exonic
C4_20EML_circ_003974	multi-exonic	multi-exonic
C4_20EML_circ_003978	mono-exonic	mono-exonic
C4_20EML_circ_003986	multi-exonic	multi-exonic
C4_20EML_circ_003987	mono-exonic	mono-exonic
C4_20EML_circ_003991	mono-exonic	mono-exonic
C4_20EML_circ_003996	multi-exonic	multi-exonic
C4_20EML_circ_003997	multi-exonic	multi-exonic
C4_20EML_circ_004002	mono-exonic	mono-exonic
C4_20EML_circ_004011	mono-exonic	mono-exonic
C4_20EML_circ_004012	mono-exonic	mono-exonic
C4_20EML_circ_004023	multi-exonic	multi-exonic
C4_20EML_circ_004032	mono-exonic	mono-exonic
C4_20EML_circ_004037	mono-exonic	mono-exonic
C4_20EML_circ_004047	multi-exonic	multi-exonic
C4_20EML_circ_004056	multi-exonic	multi-exonic
C4_20EML_circ_004057	mono-exonic	mono-exonic
C4_20EML_circ_004059	multi-exonic	multi-exonic
C4_20EML_circ_004060	mono-exonic	mono-exonic
C4_20EML_circ_004066	mono-exonic	mono-exonic
C4_20EML_circ_004070	mono-exonic	mono-exonic
C4_20EML_circ_004071	multi-exonic	multi-exonic
C4_20EML_circ_004074	mono-exonic	mono-exonic
C4_20EML_circ_004075	multi-exonic	multi-exonic
C4_20EML_circ_004076	mapping to introns	mapping to introns
C4_20EML_circ_004079	mono-exonic	mono-exonic
C4_20EML_circ_004080	mono-exonic	mono-exonic
C4_20EML_circ_004091	mapping to introns	mapping to introns
C4_20EML_circ_004093	mono-exonic	mono-exonic
C4_20EML_circ_004098	multi-exonic	multi-exonic
C4_20EML_circ_004099	mono-exonic	mono-exonic
C4_20EML_circ_004103	mono-exonic	mono-exonic
C4_20EML_circ_004106	mono-exonic	mono-exonic
C4_20EML_circ_004108	mono-exonic	mono-exonic
C4_20EML_circ_004111	multi-exonic	multi-exonic
