# Supplementary material for: The circular RNA Edis regulates neurodevelopment and innate immunity
Source: PLoS Genet. 2022 Oct 27;18(10):e1010429. doi: 10.1371/journal.pgen.1010429 (PMC9612488; doi:10.1371/journal.pgen.1010429)
Supplement: S4 Table — Shown are the genome coordinates, host genes, names, number of read counts, strand polarity and number of unique read counts for validated circRNAs. (XLSX) [file pgen.1010429.s023.xlsx]

## Sheet: Sheet1
Table S4. Validated circRNAs.
regionID	gene	gene strand	C1_S2 name	circRNA n_reads	circRNA strand	circRNA n_uniq	C2_20E name	circRNA n_reads	circRNA strand	circRNA n_uniq	C3_EML name	circRNA n_reads	circRNA strand	circRNA n_uniq	C4_20EML name	circRNA n_reads	circRNA strand	circRNA n_uniq
chr3R:9905067-9907907			C1_S2_circ_000160	1065	+	154	C2_20E_circ_000788	749	+	132	C3_EML_circ_000175	821	+	152	C4_20EML_circ_000092	115	+	52
chr3R:1123923-1125295			C1_S2_circ_000859	245	-	71	C2_20E_circ_000714	106	-	45	C3_EML_circ_000907	173	-	61	C4_20EML_circ_000491	67	-	37
chr3R:26599294-26600419	zfh1	+	C1_S2_circ_000601	267	+	76	C2_20E_circ_004286	348	+	77	C3_EML_circ_005355	181	+	62	C4_20EML_circ_002810	37	+	27
chr2R:20848642-20849270	CG2765	-	C1_S2_circ_007185	127	-	51	C2_20E_circ_006062	106	-	44	C3_EML_circ_007573	55	-	33	C4_20EML_circ_003945	4	-	4
chr2R:6987036-6987619	luna	-	C1_S2_circ_003428	2	-	2	C2_20E_circ_002888	26	-	16	C3_EML_circ_006071	7	-	3	C4_20EML_circ_001914	9	-	6
chr3RHet:1702560-1703297	CG41099	-	C1_S2_circ_001144	3	-	3	C2_20E_circ_000928	4	-	4	C3_EML_circ_001207	7	-	5	C4_20EML_circ_000654	8	-	6
chr3RHet:1964214-1964748	Parp	+	C1_S2_circ_007395	2	+	2	C2_20E_circ_006253	2	+	2	C3_EML_circ_007789	4	+	4	C4_20EML_circ_004070	4	+	3
chr3L:1667405-1667613	RpL23A	-	C1_S2_circ_002115	2	-	2									C4_20EML_circ_001176	4	-	4
chr3R:5057795-5064893			C1_S2_circ_003158	3	-	3	C2_20E_circ_002660	5	-	5					C4_20EML_circ_001780	6	-	5
chr2R:1604786-1605271			C1_S2_circ_005626	5	-	5	C2_20E_circ_004736	7	-	7	C3_EML_circ_005943	7	-	6	C4_20EML_circ_003117	9	-	5
chrX:18460728-18461669			C1_S2_circ_005763	46	+	24	C2_20E_circ_004848	17	+	15	C3_EML_circ_002572	28	+	20	C4_20EML_circ_003184	2	+	2
chr3L:8099115-8100049	Ect4	+	C1_S2_circ_001732	81	+	43	C2_20E_circ_001470	42	+	24	C3_EML_circ_001830	38	+	25	C4_20EML_circ_001705	4	+	4
chr3L:3722155-3723872			C1_S2_circ_003554	98	-	42	C2_20E_circ_005510	85	-	39	C3_EML_circ_003756	70	-	35	C4_20EML_circ_003610	7	-	7
chr3R:5372519-5373092	mura	-	C1_S2_circ_001158	56	-	37	C2_20E_circ_000944	24	-	17	C3_EML_circ_001217	22	-	17	C4_20EML_circ_000665	4	-	3
chr2R:20569736-20569964	Mmp1	-	C1_S2_circ_002674	2	-	2									C4_20EML_circ_001517	6	-	5
chr3R:5198477-5199597			C1_S2_circ_002596	738	-	122	C2_20E_circ_002206	553	-	119	C3_EML_circ_002744	739	-	133	C4_20EML_circ_001456	95	-	43
chr2L:19409403-19410643			C1_S2_circ_000454	7	-	7	C2_20E_circ_000385	32	-	22	C3_EML_circ_000499	9	-	9	C4_20EML_circ_000259	2	-	2
chr3R:7907562-7908603			C1_S2_circ_006376	22	-	16	C2_20E_circ_005386	2	-	2	C3_EML_circ_006744	2	-	2
chr3R:22809684-22811012			C1_S2_circ_003856	49	+	29	C2_20E_circ_003259	15	+	14	C3_EML_circ_004089	53	+	31	C4_20EML_circ_002156	4	+	3
chr3R:4905466-4906744			C1_S2_circ_003406	34	-	21	C2_20E_circ_002862	61	-	33	C3_EML_circ_003608	18	-	15	C4_20EML_circ_001900	3	-	2
chrX:93278-95553	tyn	+	C1_S2_circ_006919	33	+	27	C2_20E_circ_005818	12	+	9	C3_EML_circ_007290	20	+	17	C4_20EML_circ_002300	3	+	3
chr3R:22380078-22381373			C1_S2_circ_003465	30	+	22	C2_20E_circ_002921	23	+	17	C3_EML_circ_003669	28	+	19	C4_20EML_circ_001935	3	+	3
chr3L:4390449-4391221	slow	+	C1_S2_circ_006601	40	+	28	C2_20E_circ_005558	23	+	16	C3_EML_circ_006983	20	+	14	C4_20EML_circ_003646	4	+	2
chr3L:2540976-2541403	Spn	-	C1_S2_circ_001715	9	-	7	C2_20E_circ_001455	22	-	16	C3_EML_circ_001814	9	-	8	C4_20EML_circ_001639	14	-	11
chr2L:16749055-16750490	CG17912	+	C1_S2_circ_002018	24	+	19	C2_20E_circ_001721	12	+	10	C3_EML_circ_002150	9	+	9	C4_20EML_circ_001112	3	+	2
chr4:1214185-1217103			C1_S2_circ_007267	4	-	4					C3_EML_circ_007647	2	-	2	C4_20EML_circ_003997	5	-	3
chr2L:21616181-21616573	CG2201	-	C1_S2_circ_002347	5	-	4	C2_20E_circ_001989	16	-	9	C3_EML_circ_002489	9	-	5	C4_20EML_circ_001301	8	-	6
chr4:701065-701761	CG11360	+	C1_S2_circ_006686	2	+	2	C2_20E_circ_005641	3	+	3					C4_20EML_circ_003695	3	+	3
chr2L:231947-232379			C1_S2_circ_004760	2	-	2					C3_EML_circ_001636	3	-	3	C4_20EML_circ_002650	3	-	3
chr3L:21900445-21901020	mub	+	C1_S2_circ_007297	4	+	2	C2_20E_circ_006151	2	+	2					C4_20EML_circ_004012	6	+	3
chr2R:16483061-16483319			C1_S2_circ_001160	9	+	8	C2_20E_circ_000948	8	+	7	C3_EML_circ_005249	5	+	3	C4_20EML_circ_000668	12	+	8
chrX:7539812-7555171			C1_S2_circ_003026	3	+	2									C4_20EML_circ_001709	4	+	4
chr2R:15365120-15366370			C1_S2_circ_005875	3	+	3					C3_EML_circ_006236	5	+	4	C4_20EML_circ_003244	4	+	2
chr3R:26299755-26299950	PH4alphaEFB	+	C1_S2_circ_004439	12	+	9	C2_20E_circ_003755	26	+	19	C3_EML_circ_004721	13	+	11	C4_20EML_circ_002465	16	+	13
chr2L:16278862-16279169	crp	-	C1_S2_circ_004236	5	-	5	C2_20E_circ_003583	13	-	12	C3_EML_circ_003334	14	-	10	C4_20EML_circ_002364	6	-	6
chr3L:3443457-3447724			C1_S2_circ_004160	13	-	10	C2_20E_circ_003516	12	-	9	C3_EML_circ_002861	11	-	9	C4_20EML_circ_002315	15	-	13
chr3R:15512851-15514087			C1_S2_circ_005367	28	+	15	C2_20E_circ_004541	3	+	2	C3_EML_circ_005676	49	+	28
chr2R:9979497-10001801			C1_S2_circ_002648	45	-	30	C2_20E_circ_002239	37	-	32	C3_EML_circ_002797	42	-	29	C4_20EML_circ_001495	7	-	6
chr3L:17952481-17952720	Eip75B	-					C2_20E_circ_001025	13	-	11	C3_EML_circ_001298	2	-	2	C4_20EML_circ_000719	10	-	6
chr2R:11645202-11646139							C2_20E_circ_005982	11	+	9					C4_20EML_circ_003891	12	+	10
chr2L:1741659-1742260	CG17646	+	C1_S2_circ_007114	11	+	11	C2_20E_circ_005999	8	+	8	C3_EML_circ_007491	7	+	6	C4_20EML_circ_003898	2	+	2
chr3R:11779879-11782029			C1_S2_circ_005933	5	+	3	C2_20E_circ_005012	3	+	3	C3_EML_circ_006294	2	+	2
chr2R:9897667-9898686	mam	+	C1_S2_circ_001161	7	+	6	C2_20E_circ_000950	4	+	4	C3_EML_circ_001223	3	+	3
chr3L:8086158-8092636	Ect4		C1_S2_circ_002736	19	+	12	C2_20E_circ_002297	38	+	24	C3_EML_circ_002894	18	+	10	C4_20EML_circ_001546	12	+	8
chr3L:8064051-8065593	Ect4	+					C2_20E_circ_001635	4	+	2
chrX:8774324-8774433	Moe	-	C1_S2_circ_006210	121	-	50	C2_20E_circ_005254	47	-	23	C3_EML_circ_006568	87	-	40	C4_20EML_circ_003438	11	-	10
chr3R:24348203-24348982	Ppn	-	C1_S2_circ_006705	140	-	51	C2_20E_circ_005657	59	-	29	C3_EML_circ_007099	129	-	54	C4_20EML_circ_003704	13	-	8
