# Supplementary material for: The circular RNA Edis regulates neurodevelopment and innate immunity
Source: PLoS Genet. 2022 Oct 27;18(10):e1010429. doi: 10.1371/journal.pgen.1010429 (PMC9612488; doi:10.1371/journal.pgen.1010429)
Supplement: S5 Table — (XLSX) [file pgen.1010429.s024.xlsx]

## Sheet: sh-Edis-A
Table S5. Off target effect analysis of sh-Edis
Query	Subject	% Identities	Alighment Length	Mismatches	Gap	Query Start	Query End	Subject Start	Subject End	E value	bit score	Query Cover	Gene ID	Gene Symbol
sh-Edis-A	NM_001104071.2	100	16	0	0	7	22	4999	4984	0.13	32.2	0.727273	38895	Sarm
sh-Edis-A	NM_001104074.3	100	16	0	0	7	22	4933	4918	0.13	32.2	0.727273	38895	Sarm
sh-Edis-A	NM_001104075.2	100	16	0	0	7	22	4757	4742	0.13	32.2	0.727273	38895	Sarm
sh-Edis-A	NM_001259733.1	100	16	0	0	7	22	6544	6529	0.13	32.2	0.727273	38895	Sarm
sh-Edis-A	NM_168254.2	100	16	0	0	7	22	4710	4695	0.13	32.2	0.727273	38895	Sarm
sh-Edis-A	NM_001043129.3	100	15	0	0	8	22	4850	4836	0.5	30.2	0.681818	38895	Sarm
sh-Edis-A	NM_001274627.1	100	15	0	0	8	22	5956	5942	0.5	30.2	0.681818	38895	Sarm
sh-Edis-A	NM_001382096.1	100	15	0	0	8	22	3742	3728	0.5	30.2	0.681818	38895	Sarm
sh-Edis-A	NM_001274105.1	100	14	0	0	8	21	285	272	2	28.2	0.636364	47906	Dek
sh-Edis-A	NM_001299102.1	100	14	0	0	8	21	303	290	2	28.2	0.636364	35089	JMJD4
sh-Edis-A	NM_001299396.1	100	14	0	0	8	21	386	373	2	28.2	0.636364	36283	otk
sh-Edis-A	NM_078981.3	100	14	0	0	8	21	386	373	2	28.2	0.636364	36283	otk
sh-Edis-A	NM_143801.3	100	14	0	0	8	21	365	352	2	28.2	0.636364	47906	Dek
sh-Edis-A	NM_166198.2	100	14	0	0	8	21	297	284	2	28.2	0.636364	47906	Dek
sh-Edis-A	NM_166199.3	100	14	0	0	8	21	285	272	2	28.2	0.636364	47906	Dek
sh-Edis-A	NM_206139.3	100	14	0	0	8	21	285	272	2	28.2	0.636364	47906	Dek
sh-Edis-A	NR_123822.1	100	14	0	0	8	21	1592	1579	2	28.2	0.636364	19835479	lncRNA:CR43199
sh-Edis-A	NM_001273260.1	100	13	0	0	9	21	2362	2374	7.8	26.3	0.590909	34012	ninaC
sh-Edis-A	NM_001273261.1	100	13	0	0	9	21	2362	2374	7.8	26.3	0.590909	34012	ninaC
sh-Edis-A	NM_078779.3	100	13	0	0	9	21	2396	2408	7.8	26.3	0.590909	34012	ninaC
sh-Edis-A	NM_164747.1	100	13	0	0	9	21	2362	2374	7.8	26.3	0.590909	34012	ninaC
sh-Edis-A	NM_001103623.4	92.857	14	1	0	9	22	1865	1878	478	20.3	0.636364	33838	Tsp26A
sh-Edis-A	NM_001258982.2	92.857	14	1	0	9	22	1754	1767	478	20.3	0.636364	33838	Tsp26A
sh-Edis-A	NM_001259201.2	92.857	14	1	0	9	22	239	226	478	20.3	0.636364	318835	CG31601
sh-Edis-A	NM_001273190.1	92.857	14	1	0	9	22	1748	1761	478	20.3	0.636364	33838	Tsp26A
sh-Edis-A	NM_001274532.1	92.857	14	1	0	9	22	46	33	478	20.3	0.636364	38693	CG6610
sh-Edis-A	NM_001274533.1	92.857	14	1	0	9	22	46	33	478	20.3	0.636364	38693	CG6610
sh-Edis-A	NM_080376.2	92.857	14	1	0	9	22	13	26	478	20.3	0.636364	36555	mam
sh-Edis-A	NM_139765.4	92.857	14	1	0	9	22	46	33	478	20.3	0.636364	38693	CG6610
sh-Edis-A	NM_165403.3	92.857	14	1	0	9	22	184	171	478	20.3	0.636364	318835	CG31601

## Sheet: sh-Edis-B
Query	Subject	% Identities	Alighment Length	Mismatches	Gap	Query Start	Query End	Subject Start	Subject End	E value	bit score	Query Cover	Gene ID	Gene Symbol
sh-Edis-B	NM_001104071.2	100	14	0	0	8	21	4999	4986	2	28.2	0.636364	38895	Sarm
sh-Edis-B	NM_001104074.3	100	14	0	0	8	21	4933	4920	2	28.2	0.636364	38895	Sarm
sh-Edis-B	NM_001104075.2	100	14	0	0	8	21	4757	4744	2	28.2	0.636364	38895	Sarm
sh-Edis-B	NM_001259733.1	100	14	0	0	8	21	6544	6531	2	28.2	0.636364	38895	Sarm
sh-Edis-B	NM_168254.2	100	14	0	0	8	21	4710	4697	2	28.2	0.636364	38895	Sarm
sh-Edis-B	NM_001043129.3	100	13	0	0	9	21	4850	4838	7.8	26.3	0.590909	38895	Sarm
sh-Edis-B	NM_001274105.1	100	13	0	0	9	21	285	273	7.8	26.3	0.590909	47906	Dek
sh-Edis-B	NM_001274627.1	100	13	0	0	9	21	5956	5944	7.8	26.3	0.590909	38895	Sarm
sh-Edis-B	NM_001299102.1	100	13	0	0	9	21	303	291	7.8	26.3	0.590909	35089	JMJD4
sh-Edis-B	NM_001299396.1	100	13	0	0	9	21	386	374	7.8	26.3	0.590909	36283	otk
sh-Edis-B	NM_001382096.1	100	13	0	0	9	21	3742	3730	7.8	26.3	0.590909	38895	Sarm
sh-Edis-B	NM_078981.3	100	13	0	0	9	21	386	374	7.8	26.3	0.590909	36283	otk
sh-Edis-B	NM_143801.3	100	13	0	0	9	21	365	353	7.8	26.3	0.590909	47906	Dek
sh-Edis-B	NM_166198.2	100	13	0	0	9	21	297	285	7.8	26.3	0.590909	47906	Dek
sh-Edis-B	NM_166199.3	100	13	0	0	9	21	285	273	7.8	26.3	0.590909	47906	Dek
sh-Edis-B	NM_206139.3	100	13	0	0	9	21	285	273	7.8	26.3	0.590909	47906	Dek
sh-Edis-B	NR_123822.1	100	13	0	0	9	21	1592	1580	7.8	26.3	0.590909	19835479	lncRNA:CR43199
sh-Edis-B	NM_001032110.2	92.857	14	1	0	9	22	220	233	478	20.3	0.636364	35253	spi
sh-Edis-B	NM_001274739.1	92.857	14	1	0	9	22	926	913	478	20.3	0.636364	39164	Taf2
sh-Edis-B	NM_001298692.1	92.857	14	1	0	9	22	1040	1053	478	20.3	0.636364	33758	Bub1
sh-Edis-B	NM_001298693.1	92.857	14	1	0	9	22	852	865	478	20.3	0.636364	33758	Bub1
sh-Edis-B	NM_001299399.1	92.857	14	1	0	9	22	166	153	478	20.3	0.636364	36287	CG8321
sh-Edis-B	NM_134291.5	92.857	14	1	0	9	22	297	310	478	20.3	0.636364	35253	spi
sh-Edis-B	NM_134293.3	92.857	14	1	0	9	22	278	291	478	20.3	0.636364	35253	spi
sh-Edis-B	NM_135075.4	92.857	14	1	0	9	22	852	865	478	20.3	0.636364	33758	Bub1
sh-Edis-B	NM_136876.3	92.857	14	1	0	9	22	431	418	478	20.3	0.636364	36287	CG8321
sh-Edis-B	NM_168387.3	92.857	14	1	0	9	22	926	913	478	20.3	0.636364	39164	Taf2
sh-Edis-B	NR_133539.1	92.857	14	1	0	9	22	521	534	478	20.3	0.636364	26067356	lncRNA:flam
sh-Edis-B	NR_167802.1	92.857	14	1	0	9	22	2092	2105	478	20.3	0.636364	26067356	lncRNA:flam
sh-Edis-B	NR_167803.1	92.857	14	1	0	9	22	2226	2239	478	20.3	0.636364	26067356	lncRNA:flam
sh-Edis-B	NR_167804.1	92.857	14	1	0	9	22	2984	2997	478	20.3	0.636364	26067356	lncRNA:flam
sh-Edis-B	NR_167805.1	92.857	14	1	0	9	22	2324	2337	478	20.3	0.636364	26067356	lncRNA:flam
sh-Edis-B	NR_167806.1	92.857	14	1	0	9	22	2324	2337	478	20.3	0.636364	26067356	lncRNA:flam
sh-Edis-B	NR_167807.1	92.857	14	1	0	9	22	2317	2330	478	20.3	0.636364	26067356	lncRNA:flam
