# Supplementary material for: The circular RNA Edis regulates neurodevelopment and innate immunity
Source: PLoS Genet. 2022 Oct 27;18(10):e1010429. doi: 10.1371/journal.pgen.1010429 (PMC9612488; doi:10.1371/journal.pgen.1010429)
Supplement: S6 Table — (XLSX) [file pgen.1010429.s025.xlsx]

## Sheet: Sheet1
Table S6. Oligo nucleotides used in this study.
RT-qPCR of linear RNAs	Sequence	Notes
Dpt-F	TTGCAGTCCAGGGTCACCAG
Dpt-R	TTCAGTCCAATCTCGTGGCG
Attacin A-F	CACAACTGGCGGAACTTTGG
Attacin A-R	AAACATCCTTCACTCCGGGC
Metchnikowin-F	GCTACATCAGTGCTGGCAGA
Metchnikowin-R	TTAGGATTGAAGGGCGACGG
Drosomycin-F	GCCCTCTTCGCTGTCCTGAT
Drosomycin-R	AGGGACCCTTGTATCTTCcG
RpL32-F	ATCGGTTACGGATCGAACAA
RpL32-R	GACAATCTCCTTGCGCTTCT
Ect4-F	AGGAGATGATCCTACGCAAG
Ect4-R	AATCCAAGCATCCAGACTTC
CG31601-PP29994-F	TCCCTTTGTTCGGGTGATGTA
CG31601-PP29994-R	ATGATTGCGGGACTGCTTTTC
CG6610-PD45355-F	CCCCTCCAACATCTCTACCC
CG6610-PD45355-R	GCCGTCGGGGGTATTTTCAT
lncRNA:CR43199-PD41667-F	GCAATCCGAGCCAAAATGCA
lncRNA:CR43199-PD41667-R	TAGAGTGGCCCACGTGGTT
mam-PP11616-F	CAAAAATTCCTGAAACGACCCG
mam-PP11616-R	GTTGCCGGTATTGGAGCCAT
Tsp26A-PP18672-F	GAGGCGTCACCTTCCTACTG
Tsp26A-PP18672-R	CTCTGCGATAAGCAAGACACTC
Bub1-PP4768-F	TGTACCAGGGTCCTGATCCAC
Bub1-PP4768-R	GATCGCTTTGCGCGTGATTC
CG8321-PP29899-F	ATCATTGGCTACAAAAGCGTCA
CG8321-PP29899-R	CTCGTTCCACCTACTCTGCAC
spi-PP18221-F	TATGGGACAGCGATGCGAATA
spi-PP18221-R	AAACAGCATAAATACCAGGGCA
Taf2-PP2083-F	ATGGAAACGCAACCTGAGGTG
Taf2-PP2083-R	CACGCCGATTATGCTCCTCC
Mtpalpha-PP8889-F	CCACACCAAGGTGGTCAATG
Mtpalpha-PP8889-R	AACTCATCGCTCACTTCGGAG
CG11961-PP33302-F	ACTATGATGGAGGTACTCCGTG
CG11961-PP33302-R	TCGAGATTGATAAGGGCTTTGC
CG31706-PP4377-F	CGCATCCACAATTCAGCCC
CG31706-PP4377-R	GTCATGGCCGTGTGAACTG
PlexB-PP14243-F	ATAGTCGCCCAGTTTAACTTGC
PlexB-PP14243-R	AACATTGTGCATAAAGTCGAAGC
bond-PP21264-F	TTCTCGTCTATCTGGCGTTTGT
bond-PP21264-R	CATGATGCGCTTGAGGTCCA
CG3257-PD40388-F	GAAGACGGACGGAGGATTGG
CG3257-PD40388-R	CCTCGCTGATAAACATGGGC
CG4768-PP13117-F	AGGAGCAGTGTCACCGAGAA
CG4768-PP13117-R	CCCAGATTGTTATCCCGCTG
Dek-PP3332-F	AAATGCCGCCGATAAGGTAAG
Dek-PP3332-R	CCGTTGAGTCTCCTTTGGC
JMJD4-PP12134-F	CCAGTTGCATCCCGAGGAAG
JMJD4-PP12134-R	CGGTATGTTCTTGTGCATGTAGC
otk-PP11375-F	GCTAGGATGATCTCAATATGCGG
otk-PP11375-R	CACCACGGACTGACTTTGGG
ninaC-PP17423-F	GCACTCTGCGGGACTACTG
ninaC-PP17423-R	AGGTCCGTTTGGCTTCGAC
Itpr-PP16906-F	CGGTTTCTTGAGCACACTCG
Itpr-PP16906-R	CTGAACTTCTTAGGCGGACAG
CG45263-PP24854-F	ATCAACAATCCGTTCTACCGC
CG45263-PP24854-R	TAACTTGCCCCAGATCCGTTT
ana3-PP13821-F	CCGATACAGTTCAAGCCGGTC
ana3-PP13821-R	GGCGTACTCGGATCGAAGG
CG3345-PP4766-F	CGGCGAAATAAGGTGTCCG
CG3345-PP4766-R	AGACTGTTGATGGGTAGTCCAG
human-gapdh-F	ACATCGCTCAGACACCATG
human-gapdh-R	TGTAGTTGAGGTCAATGAAGGG
mouse-gapdh-F	ACACTGAGGACCAGGTTGTCTC
mouse-gapdh-R	TACTCCTTGGAGGCCATGTAG
reaper-F	ACTTCATGTCATCCGAAGACcG
reaper-R	ATCCTCATTGCGATGGCTTGC
dsRNA synthesis
T7-kenny-F	TAATACGACTCACTATAGGGTTCGTTATCTTGGGTAGC
T7-kenny-R	TAATACGACTCACTATAGGGTGAACCCCTTCAATCTGC
T7-LacZ-F	TAATACGACTCACTATAGGGCATTATCCGAACCATCC
T7-LacZ-R	TAATACGACTCACTATAGGGCAGAACTGGCGATCGTTCG
T7-Relish-F	TAATACGACTCACTATAGGGATCAGTACTACGACCTGG
T7-Relish-R	TAATACGACTCACTATAGGGTTTTGGGCGTCCGCTTCG
T7-PGRPLC-F3	TAATACGACTCACTATAGGGGCCTTTTAGCAATGAAACGG
T7-PGRPLC-R624	TAATACGACTCACTATAGGGGATGCTGCCAATACCCTGC
T7-Ird5-F623	TAATACGACTCACTATAGGGACTATGCCCCAGAAGTGGTG
T7-Ird5-R1117	TAATACGACTCACTATAGGGGTTCCTTTTCGTCCATTCCA
T7-dFADD-F	TAATACGACTCACTATAGGGTCACAATGACTGCAGGC
T7-dFADD-R	TAATACGACTCACTATAGGGAATAGCGACCCAGTTCCTCG
T7-IMD-F	TAATACGACTCACTATAGGGAATCTGTGGAATTTCCGG
T7-IMD-R	TAATACGACTCACTATAGGGTTTTGCGCGTCGCACTTGC
T7-circ_1705-linear-F	TAATACGACTCACTATAGGGcaggcgagcaacaatgtg
T7-circ_1705-linear-R	TAATACGACTCACTATAGGGAGATCGGGCTTAACGCAG
T7-circ_1705-linear-F2	TAATACGACTCACTATAGGGtaaagcaaatcggtttc
T7-circ_1705-linear-R2	TAATACGACTCACTATAGGGCACCTTGAGAAGACTGG
T7-LacZ-F	TAATACGACTCACTATAGGGCATTATCCGAACCATCC
T7-LacZ-R	TAATACGACTCACTATAGGGCCAGGTAGCGAAAGCCAT
T7-FF-Luc-F8	TAATACGACTCACTATAGGGCGATCTAAGTAAGCTTGGC
T7-FF-Luc-R716	TAATACGACTCACTATAGGGCATGCGAGAATCTCACGC
circRNA validation
Edis-F-873	GGAGGAAACAACAAGACGAT	divergent
Edis-R-189	GCATCATATTCTGCATGGAC	divergent
Edis-F-13	CAAATAGGTACCGCCAATCT	convergent with Edis-R-189
20EML_92-F-2746	GCGGAGTCGATGTCTTTATC	divergent
20EML_92-R-84	CATCCACCAGGATGACTTG	divergent
20EML_92-F-2746	GCGGAGTCGATGTCTTTATC	convergent
20EML_92-R-2835	AAACTTTTTAGTGACGGTCCA	convergent
20E_714-F-1206	GCTGAACAGCTCCTTCATCT	divergent
20E_714-R-101	ATAATTTGTCGACGCTCTCG	divergent
20E_714-F-1206	GCTGAACAGCTCCTTCATCT	convergent
20E_714-R-1338	CTCGACCGGACTCGATTT	convergent
20E_4286-F-968	CACGCTCCACATCCAGTC	divergent
20E_4286-R-134	GGTACACTTGACCAGGAAGG	divergent
20E_4286-F-968	CACGCTCCACATCCAGTC	convergent
20E_4286-R-1124	TGGGAGACATTGCTGACC	convergent
EML_7573-F-485	GCCAGTACCAGTTCCACTTC	divergent
EML_7573-R-109	GGTGTCGTCCATAATGTTGA	divergent
EML_7573-F-485	GCCAGTACCAGTTCCACTTC	convergent
EML_7573-R-627	GAGTTGGTGGACATCATGG	convergent
20EML_1914-F-462	GCGAGGAAGAGGATATCAAG	divergent
20EML_1914-R-124	ACGCTCGTCATTTATGTGTG	divergent
20EML_1914-F-18	GCCACAAAAATAATTGGAATG	convergent
20EML_1914-R-124	ACGCTCGTCATTTATGTGTG	convergent
20EML_654-F-580	CACACTGGGATGACCTAACA	divergent
20EML_654-R-114	TTTCGTTGTACTTGCGTTGT	divergent
20EML_4070-F-426	CCGTGAAAGAAATTCCATCT	divergent
20EML_4070-R-138	TTTTTAATGTCATCGCGAAA	divergent
20EML_1176-F-136	GCAAGCTCTACGACATCAAG	divergent
20EML_1176-R-102	AGGTGTGTGAGGAAGACCAG	divergent
20EML_1780-F-6858	CATGTCATCTTATGCCCAAT	divergent
20EML_1780-R-18	CGTCCTCATCCTGATCGT	divergent
20EML_3117-F-288	GCTACCTTTGAGGACTCAGC	divergent
20EML_3117-R-55	GTGGTGTTGGACTTTTCTCC	divergent
20EML_3184-F-885	TGCAAGGACCAATGTCTATC	divergent
20EML_3184-R-173	GAGTTGACCACATTGACCAC	divergent
20EML_3610-F-1498	TGAAGAAGAAGGGCGGTAT	divergent
20EML_3610-R-45	CTCCGTGTTGTTGTTGTTGT	divergent
20EML_665-F-436	GTGCAACGTCAATTTAAACG	divergent
20EML_665-R-145	CACTGTTGTTGTTGCTCCTG	divergent
20EML_1517-F-161N	TAGGCACCCTGTTTTCCATC	divergent
20EML_1517-R-94N	TGCAGTTGTTGGTGGTTTTG	divergent
20EML_1456-F-973N	CTGCCAGGAGAAGCAGAAAC	divergent
20EML_1456-R-151N	TATTCGGTTGGATTGCCACT	divergent
20E_385-F-1089N	TTTCAGTTGGCACTGTCGAG	divergent
20E_385-R-148N	TTGCCCCTGAGACTTCCATA	divergent
EML_6744-F-957N	AAACCAATTGCAGGGAGAGA	divergent
EML_6744-R-221N	GATAAGGCCAGCAGGATTCA	divergent
20EML_2156-F-1226	AGCGATCTTGCAGTTCCACT	divergent
20EML_2156-R-104	CGCTCCCGGAAGATAAGTTT	divergent
20EML_1900-F-1231	CGGCCCAACAGAATCTCTAC	divergent
20EML_1900-R-187	GCCATGTGCATCTGTTGTTG	divergent
20EML_2300-F-2155	TGCAGCAACGATACCAAGAG	divergent
20EML_2300-R-75	AAGTCACCAGGACGACCATC	divergent
20EML_1935-F-1130	TATCTGCCCTACTCGCTGGT	divergent
20EML_1935-R-24	AGGCTCTGCAGATGCTTGAT	divergent
20EML_3646-F-667	CCACCACCACAAGTTCTCCT	divergent
20EML_3646-R-168	CGATGACTGTGACCATGTCC	divergent
20EML_1639-F-383	CAGGAGGAAGGACACCACAT	divergent
20EML_1639-R-124	TGCACTGAAGCGTGTCTAGC	divergent
20EML_1112-F-1404	TCGTTCAATCGTTCAGTTGC	divergent
20EML_1112-R-237	CAATCTGCATCGGCAGTAGA	divergent
20EML_3997-F-2834	AACACTCCTCCCGATTCTCC	divergent
20EML_3997-R-128	TTCCCCACATGAACACACTT	divergent
20EML_1301-F-241	CAAGAGATGGCCTGGATTAG	divergent
20EML_1301-R-43	ATATTCGTTGCTCTCCCAAT	divergent
20EML_1301-F-241	CAAGAGATGGCCTGGATTAG	convergent
20EML_1301-R-360	TTCGTTTTGACCAGCTGAC	convergent
20EML_3695-F-635	TATGACCGAATGTGTTCCAG	divergent
20EML_3695-R-134	TTTGTTATGTGTGCGGTCAT	divergent
20EML_3695-F-10	AAAGGGCTGAACAACGAATA	convergent
20EML_3695-R-134	TTTGTTATGTGTGCGGTCAT	convergent
20EML_2650-F-134	ACGTTCATCTGGGACTTGAT	divergent
20EML_2650-R-77	CACAATCCTCGACGTCTACA	divergent
20EML_2650-F-134	ACGTTCATCTGGGACTTGAT	convergent
20EML_2650-R-242	CTTTGGCATTCCTACCTCGT	convergent
20EML_4012-F-554	AAGGCTGATTATGCAAGGAA	divergent
20EML_4012-R-173	GTTAACTCTGCTGCCCGTAT	divergent
20EML_4012-F-30	AATGCATCAGCTAAGCAACA	convergent
20EML_4012-R-173	GTTAACTCTGCTGCCCGTAT	convergent
20EML_668-F-224	AAGGAGGACAGCACATTCAG	divergent
20EML_668-R-98	AATCAGTATGCGAACGGTCT	divergent
20EML_668-F-4	GACTGAGAATGAAGCGTGAA	convergent
20EML_668-R-98	AATCAGTATGCGAACGGTCT	convergent
20EML_1709-F-1765	AATGACCCCAACAAATTCC	divergent
20EML_1709-R-101	GCTGCTGTATCGCTGTTTT	divergent
20EML_1709-F-1765	AATGACCCCAACAAATTCC	convergent
20EML_1709-R-1837	CATTCTTGAGCGCCTCTG	convergent
20EML_3244-F-93	AAACCAGAGCACGAAACAAC	divergent
20EML_3244-R-81	AAGGTTGAACGTGATGGAAC	divergent
20EML_3244-F-93	AAACCAGAGCACGAAACAAC	convergent
20EML_3244-R-205	AAAACGTGAGGAGAGTTTGG	convergent
20EML_2465-F-143	AACTTGGAGGGCTACATACG	divergent
20EML_2465-R-118	CAGAAGTTCCTCCATCTCG	divergent
20EML_2465-F-19	GGACTGGCGATTGATGCT	convergent
20EML_2465-R-118	CAGAAGTTCCTCCATCTCG	convergent
20EML_2364-F-253	ATTCCAGAGTCTGCGATCC	divergent
20EML_2364-R-119	CACCCTTGGAGGTATTCGTA	divergent
20EML_2364-F-14	GATTCAGGGGGTGAGAACTA	convergent
20EML_2364-R-119	CACCCTTGGAGGTATTCGTA	convergent
20EML_2315-F-331	GAGAACGGCATTGTCAAAGT	divergent
20EML_2315-R-166	CCGCTTGGAATATTTTTACG	divergent
20EML_2315-F-30	GAAACGCGATGTGATGAAG	convergent
20EML_2315-R-166	CCGCTTGGAATATTTTTACG	convergent
S2_5367-F-202	AATCTGTCGAGCTCTGTTCC	divergent
S2_5367-R-39	CAGCAGCGAACTCTCACTTA	divergent
S2_5367-F-202	AATCTGTCGAGCTCTGTTCC	convergent
S2_5367-R-355	CGTTTTTATCCACTGGTTCC	convergent
20EML_1495-F-353	AGCCGTCAAAATTACGACAT	divergent
20EML_1495-R-56	GTTGCTTAGAACCCAGTGCT	divergent
20EML_1495-F-353	AGCCGTCAAAATTACGACAT	convergent
20EML_1495-R-538	GATGGGAACTGCAGACACTT	convergent
20EML_719-F-148	ACCTCGAGACCTGTGAGTTC	divergent
20EML_719-R-75	GATTCTGGGTGCTCTGTTG	divergent
20EML_719-F-148	ACCTCGAGACCTGTGAGTTC	convergent
20EML_719-R-237	GAAGTGTGGGCATGGAGTA	convergent
20EML_3891-F-288	CCCACTTATCGATCTCATGC	divergent
20EML_3891-R-173	GAACTCCGGATAGAGCAGTC	divergent
20EML_3891-F-8	CGTCGTTTTGGTGACTGTAA	convergent
20EML_3891-R-173	GAACTCCGGATAGAGCAGTC	convergent
20EML_3898_CF	AGGTGACCAACGACCTGAAC	convergent
20EML_3898_CR	CTGCGGCACAATAAGGAAAT	convergent
20EML_3898_DF	ATCCTTCATGGCCTGAAC	divergent
20EML_3898_DR	ATCCGATGCCTTGATGTC	divergent
C1_S2_5933_CF	CCCCCTAACGTTCATCTCAA	convergent
C1_S2_5933_CR	CAGCCCATGGTTGAGTTTTT	convergent
C1_S2_5933_DF	TCGGACTTGGCTGAGATC	divergent
C1_S2_5933_DR	CCAATCAAAGTGTGACACG	divergent
C1_S2_1161_F848	CCTCGAGAGCAAGAACAAGC	divergent
C1_S2_1161_R444	GTTGCTGATGCAACTGGAGA	divergent
C1_S2_1161_F848	CCTCGAGAGCAAGAACAAGC	convergent
C1_S2_1161_R998	CTGTCCGGCTAACATGGTCT	convergent
20EML_circ_1546-F	AAATCGATTGGAGGTGGATG	divergent
20EML_circ_1546-R	CATTCTCGATGCTGTGGTGT	divergent
C2_20E_circ_1635-F	TCAGTCCTTCGAGCATCAGA	divergent
C2_20E_circ_1635-R	ACGCGGAAATTGTTATCTGC	divergent
20EML_3438_F-71	ACGACAAGACACGAAACAAC	divergent
20EML_3438_R-46	TCCAGGATATTATCGTCTGAACT	divergent
20EML_3438_F-2	TTGCAGCACAAAAACAATAAA	convergent
20EML_3438_R-109	CGCTTTTGGAGACATTTTGT	convergent
20EML_3704-F-665	AACGGTGATCTGACCATTG	divergent
20EML_3704-R-63	ACTCCGCATCGAAGGTATC	divergent
20EML_3704-F-665	AACGGTGATCTGACCATTG	convergent
20EML_3704-R-746	GTTCTCCCAGACCATTGCT	convergent
for making shRNA constructs
sh-circ-Edis-A	tcagccgctagcagtTCGCTGATAAAAAACTAATCAtagttatattcaagcataTGATTAGTTTTTTATCAGCGAgcgaattcaggcgag
sh-circ-Edis-B	tcagccgctagcagtCGCTGATAAAAAACTAATCACtagttatattcaagcataGTGATTAGTTTTTTATCAGCGgcgaattcaggcgag
Valium 20-PCR-F	TATTCAGCCGCTAGCAGT
Valium 20-PCR-R	TGTCTCGCCTGAATTCGC
shRNA-IMD	tcagccgctagcagtGCGACCCAAACTACAATTCAAtagttatattcaagcataTTGAATTGTAGTTTGGGTCGCgcgaattcaggcgag
sh-circ-92	tcagccgctagcagtACTAAAAAGTTTACAAAAACTtagttatattcaagcataAGTTTTTGTAAACTTTTTAGTgcgaattcaggcgag
sh-circ-714	tcagccgctagcagtAGCCGCGAGAAAGGAGCAAATtagttatattcaagcataATTTGCTCCTTTCTCGCGGCTgcgaattcaggcgag
sh-circ-3184	tcagccgctagcagtTGTAACCACAGATGATGACTAtagttatattcaagcataTAGTCATCATCTGTGGTTACAgcgaattcaggcgag
sh-circ-1517	tcagccgctagcagtACACAGGCAGAGTGATATAAAtagttatattcaagcataTTTATATCACTCTGCCTGTGTgcgaattcaggcgag
sh-circ-1900	tcagccgctagcagtTCCAGTGTCGGAGCAACTGTTtagttatattcaagcataAACAGTTGCTCCGACACTGGAgcgaattcaggcgag
sh-circ-1914	tcagccgctagcagtATCAATGGCAACAGAAACCAAtagttatattcaagcataTTGGTTTCTGTTGCCATTGATgcgaattcaggcgag
sh-circ-1705	tcagccgctagcagtTCGCTGATAAAAAACTAATCAtagttatattcaagcataTGATTAGTTTTTTATCAGCGAgcgaattcaggcgag
sh-circ-385	tcagccgctagcagtTCCGACTTCAAGATGCTCTATtagttatattcaagcataATAGAGCATCTTGAAGTCGGAgcgaattcaggcgag
sh-circ-2156	tcagccgctagcagtTCAGCAATCTCAGATATAGTAtagttatattcaagcataTACTATATCTGAGATTGCTGAgcgaattcaggcgag
sh-circ-2300	tcagccgctagcagtCGCCAAAGATCGCAATGCAGTtagttatattcaagcataACTGCATTGCGATCTTTGGCGgcgaattcaggcgag
sh-circ-1639	tcagccgctagcagtACCAGGAGAAAGAAATTTGCAtagttatattcaagcataTGCAAATTTCTTTCTCCTGGTgcgaattcaggcgag
sh-circ-43838	tcagccgctagcagtCCGGATTTTGATACCCCTTCTtagttatattcaagcataAGAAGGGGTATCAAAATCCGGgcgaattcaggcgag
for making circRNA expression constructs
Nhe-circ-Edis-F	cctaGCTAGCTAATCACCAGGCAAATAG
Sac-circ-Edis-R	GCCGAGCTCTTTTTTATCAGCGAGCGGAC
Age-circ-714-F	GCACCGGTGAGCAAATCGCGCAGCG
Sac-circ-714-R	GCCGAGCTCTTTCTCGCGGCTCTCG
Age-3X-Flag-TAA-Edis-F2	GCACCGGTGACTACAAGGACCACGACGGTGACTACAAGGACCACGACATCGACTACAAGGACGACGACGACAAGTAATCACCAGGCAAATAGG
Sac-C-Edis-R-934	GCCGAGCTCGTTTTTTATCAGCGAGCGGAC
for making RNA probes for Northern blot
T7-Edis-R-38	TAATACGACTCACTATAGGGTGAGGGAGATTGGCGGTAC
Edis-F-873	GGAGGAAACAACAAGACGAT
for making linear gene expression constructs
Sma-3XFlag-Ect4-F1	TCCCCCGGGATGGACTACAAGGACCACGACGGTGACTACAAGGACCACGACATCGACTACAAGGACGACGACGACAAGatgaactcaccacagctg
Sal-Ect4-PF-R-5193	ACGCGTCGACttaccaaaatatcatgcgc
EcoR-Flag-Ran-F1	GGAATTCATGGACTACAAGGACGACGATGACAAGATGGCTCAGGAAGGTCAG
EcoR-HA-Ran-F1	GGAATTCATGTACCCATACGATGTTCCAGATTACGCTATGGCTCAGGAAGGTCAG
Bam-Ran-R-651	GGGGATCCTTATAGCTCCTCGTCCTC
RI-Flag-RpL22-F1	GGAATTCATGGACTACAAGGACGACGATGACAAGATGGCTCCTACCGCCAAG
Kpn-RpL22-R-900	GGGGTACCTTACTCGGCATCGTCGTC
EcoR-Relish-F1	GGAATTCatgaacatgaatcagtactac
Sal-Relish-R-2916	ACGCGTCGACTCAAGTTGGGTTAACCAG
for ChIP
CHIP Dpt-801F	GATCCTGGTCATCATTGCCC
CHIP Dpt-801R	ACTTTACAGCTGGGACACGT
CHIP Diedel-F	TCTCTCCAGCGAACACAACA
CHIP Diedel-R	CCGCTCGCATTGTAATCGAA
