# Supplementary material for: The circular RNA Edis regulates neurodevelopment and innate immunity
Source: PLoS Genet. 2022 Oct 27;18(10):e1010429. doi: 10.1371/journal.pgen.1010429 (PMC9612488; doi:10.1371/journal.pgen.1010429)
Supplement: S7 Table — (XLSX) [file pgen.1010429.s026.xlsx]

## Sheet: Sheet1
Table S7. Fly stocks used in this study.
Stocks	Source
Gal4 and Gal80 lines
P{w[+mW.hs]=GawB}elav[C155]	Bloomington (BL: 458)
w[*]; Kr[If-1]/CyO; P{w[+mW.hs]=GAL4-da.G32}UH1	Bloomington (BL: 55850)
w[*]; P{w[+mC]=tubP-GAL80[ts]}10; TM2/TM6B, Tb[1]	Bloomington (BL: 7108)
P{GAL4-ninaE.GMR}12	Bloomington (BL: 1104)
w[*]; P{w[+mW.hs]=GawB}OK307	Bloomington (BL: 6488)
w[1118]; P{w[+m*]=GAL4}repo/TM3, Sb[1]	Bloomington (BL: 7415)
y[1] w[*]; P{w[+mC]=GAL4-btl.S}3-2	Bloomington (BL: 78328)
RNAi stocks
y[1] sc[*] v[1] sev[21]; P{y[+t7.7] v[+t1.8]=VALIUM20-mCherry}attP2	Bloomington (BL: 35785)
y[1] sc[1] v[1]; {valium-20-shEdis-A}attP2	This study
y[1] sc[1] v[1]; {valium-20-shEdis-B}attP2	This study
y[1] sc[1] v[1]; {valium-20-shGFP}attP2	Gift of Dr. Norbert Perrimon, Harvard University
y[1] sc[1] v[1]; {valium-20-shw}attP2	Gift of Dr. Norbert Perrimon, Harvard University
y[1] w[*]; P{w[+m*]=nSyb-GAL4.S}3	Bloomington (BL: 51635)
y1 v1; P{TRiP.JF01681}attP2	Bloomington (BL: 31175)
y1 v1; P{TRiP.HMJ30091}attP40	Bloomington (BL: 63525)
Additonal stocks employed in this study
w[1118]; P{w[+mC]=UAS-Dcr-2.D}2	Bloomington (BL: 24650)
w[1118]; P{UAS-Laccase2-Edis}2	This study
w[1118]; P{UAS-Laccase2-vector}2	This study
y[1] w[*]; P{UAS-mCD8::GFP.L}2	Bloomington (BL: 5137)
w[1118]; Rel[E20] e[s]	Bloomington (BL: 9457)
w[1118]; Rel[E38] e[s]	Bloomington (BL: 9458)
