# Supplementary material for: The circular RNA Edis regulates neurodevelopment and innate immunity
Source: PLoS Genet. 2022 Oct 27;18(10):e1010429. doi: 10.1371/journal.pgen.1010429 (PMC9612488; doi:10.1371/journal.pgen.1010429)
Supplement: S1 Data — (XLSX) [file pgen.1010429.s027.xlsx]

## Sheet: Fig1b
		sh-w			n	mean	SD	SEM	p (student t test)
	circular	1	1	1	3	1	0	0
	linear	20.66	50.66	39.82	3	37.0467	15.1911	8.77057
		shEdis-A
	circular	0.48	0.65	0.48	3	0.536667	0.0981495	0.0566667	0.00121836
	linear	14.93	77.19	79.96	3	57.36	36.7716	21.2301	0.426473

## Sheet: Fig1c
		sh-w			n	mean	SD	SEM	p (student t test)
	-PGN	1	1	1	3	1	0	0
	+PGN	49.83	27.74	24.93	3	34.1667	13.6374	7.87356
		shEdis-A
	-PGN	1.74	1.84	1.95	3	1.84333	0.10504	0.0606447	0.00015506
	+PGN	123.05	89.89	87.95	3	100.297	19.7288	11.3904	0.00880247

## Sheet: Fig1e
		sh-w			n	mean	SD	SEM	p (student t test)
	-PGN	1	1	1	3	1	0	0
	+PGN	1	1	1	3	1	0	0
		shEdis-A
	-PGN	4.45	3	1.53	3	2.99333	1.46001	0.842938	0.0386311
	+PGN	2.7	3.5	1.4	3	2.53333	1.05987	0.611919	0.0331778

## Sheet: Fig1f
						sh-Edis A						sh-Edis B
		ds LacZ		ds LacZ	ds FADD	ds Dredd	ds IKK	ds Relish		ds LacZ	ds FADD	ds Dredd	ds IKK	ds Relish
		1.03		2.07	1.29	1.04	1.39	0.5		2.74	1.69	1.32	1.58	0.74
	Dpt expression level	0.96		2.88	1.2	1.22	0.99	0.66		3.21	1.24	1.44	0.75	0.24
		0.97		2.08	1.28	1.05	0.95	0.66		2.12	1.33	1.84	1.34	0.1
		1.04		2.08	1.28	1.35	1.41	0.58		2.52	1.05	1.3	1.22	0.05
	AVERAGE	1		2.2775	1.2625	1.165	1.185	0.6		2.6475	1.3275	1.475	1.2225	0.2825
	STDEV	0.0408248		0.401694	0.0419325	0.148436	0.248931	0.0765942		0.454414	0.268375	0.251064	0.348748	0.315423
	N	4		4	4	4	4	4		4	4	4	4	4
	SEM	0.0204124		0.200847	0.0209662	0.0742181	0.124466	0.0382971		0.227207	0.134187	0.125532	0.174374	0.157711
	p (student t test)			0.000728229	0.00238911	0.00202335	0.00360165	0.00017685		0.000357313	0.00768661	0.0147079	0.00739694	0.000232065

## Sheet: Fig1g
						sh-Edis A						sh-Edis B
		ds LacZ		ds LacZ	ds FADD	ds Dredd	ds IKK	ds Relish		ds LacZ	ds FADD	ds Dredd	ds IKK	ds Relish
		0.89		0.56	0.3	0.14	0.63	0.44		0.9	0.96	0.55	0.11	0.28
		0.95		0.88	0.53	0.98	0.88	0.42		0.11	0.22	0.41	0.12	0.42
	Edis expression level	1.22		0.82	0.54	0.6	0.5	0.76		0.4	0.35	0.14	0.8	0.62
		0.94		0.68	0.68	0.6	0.85	0.92		0.3	0.57	0.87	0.25	0.18
	AVERAGE	1		0.735	0.5125	0.58	0.715	0.635	#DIV/0!	0.4275	0.525	0.4925	0.32	0.375
	STDEV	0.148997		0.143643	0.157348	0.343705	0.181567	0.245696	#DIV/0!	0.337182	0.323986	0.303795	0.326292	0.1907
	N	4		4	4	4	4	4	4	4	4	4	4	4
	SEM	0.0744983		0.0718215	0.0786739	0.171853	0.0907836	0.122848		0.168591	0.161993	0.151898	0.163146	0.0953502
	p (student t test)			0.0428593	0.00410684	0.0661352	0.0513846	0.0440507		0.020954	0.0373234	0.0240172	0.00905794	0.0020842

## Sheet: Fig1h
shRNAs:	w	Edis-A
dsRNAs:	LacZ	LacZ	dFADD	Dredd	IKK	Relish
	1	5.16	1.94	1.64	2.41	1.23
	1	4.62	1.67	1.75	2.37	1.34
	1	4.41	1.95	1.82	1.97	1.19
	1	3.88	2	1.93	2.27	1.38
	1	3.89	2.07	2.17	2.64	1.32
	1		2.13	1.9	2.32	1.55
n	6	5	6	6	6	6
mean	1	4.392	1.96	1.86833	2.33	1.335
SD	0	0.537652	0.159499	0.181264	0.217899	0.126925
SEM	0	0.240445	0.0651153	0.0740008	0.0889569	0.051817
p (student t test)		7.89542e-08	2.13789e-06	1.76554e-06	1.17579e-05	2.60326e-07

## Sheet: Fig1i
Relative to shW		Ctrl		average	stdev	n	sem		shEdis-A		average	stdev	n	sem			shEdis-B		average	stdev	n	sem
Flag antibody	Diedel	1.04448	0.955522	1	0.0629017	2	0.0444782		0.650494	0.822482	0.736488	0.121614	2	0.085994			0.731946	0.861672	0.796809	0.0917302	2	0.0648631
	DptA	1.28606	1.14909	1.21757	0.0968517	2	0.0684845		2.53397	2.47397	2.50397	0.0424244	2	0.0299986			1.97554	2.28725	2.13139	0.220412	2	0.155855
DptA	p value (one-way ANOVA)
shW vs. shEdis-A	0.00336105
shW vs. shEdis-B	0.0329968
Diedel
shW vs. shEdis-A	0.112634
shW vs. shEdis-B	0.12282

## Sheet: Fig1j
		dsLacZ			n	mean	SD	SEM	p (student t test)
	Edis	1	1	1	3	1	0	0
	Ect4	44.22	46.47	37.58	3	42.7567	4.62212	2.66858
	Dpt	2.58	4.88	3.9	3	3.78667	1.15418	0.666367
		dsEct4-1
	Edis	1.17	1.51	0.97	3	1.21667	0.273008	0.157621	0.241235
	Ect4	5.54	11.5	14.61	3	10.55	4.60902	2.66102	0.00102909
	Dpt	2.26	3.74	3.55	3	3.18333	0.805254	0.464913	0.498995

## Sheet: Fig2a
		Ctrl			n	mean	SD	SEM	p (student t test)
	circular	1	1	1	3	1	0	0
	linear	4.76	18.76	17.94	3	13.82	7.8569	4.53618
		Edis OE
	circular	9.15	14.32	18.1	3	13.8567	4.49295	2.59401	0.00772647
	linear	11.46	21.91	14.77	3	16.0467	5.3407	3.08345	0.705551

## Sheet: Fig2b
		Ctrl			n	mean	SD	SEM	p (student t test)
	-PGN	1	1	1	3	1	0	0
	+PGN	2.68	3.58	3.92	3	3.39333	0.640729	0.369925
		Edis OE
	-PGN	0.12	0.16	0.12	3	0.133333	0.023094	0.0133333	3.35593e-07
	+PGN	1.27	1.38	1.46	3	1.37	0.0953939	0.0550757	0.00565465

[truncated: 70 more sheets: Fig2D, Fig 2F, Fig2G, Fig2H, Fig2I, Fig2J, Fig2k, Fig3a, Fig3b, Fig3c, Fig3d, Fig3E, Fig3F, Fig3G, Fig3H, Fig3I, Fig3J, Fig3K, Fig4a, Fig4b …]
